# Supplementary material for: SIP2 is the master transcription factor of Plasmodium merozoite formation
Source: Sci Adv. 2025 Mar 21;11(12):eads5458. doi: 10.1126/sciadv.ads5458 (PMC11927625; doi:10.1126/sciadv.ads5458)
Supplement: Supplementary file 2 — Data S1 to S4 [file sciadv.ads5458_data_s1_to_s4.zip]

Archive with 4 entries (4 files):
- sciadv.ads5458_data_s1.xlsx
- sciadv.ads5458_data_s2.xlsx
- sciadv.ads5458_data_s3.xlsx
- sciadv.ads5458_data_s4.xlsx
