# Supplementary material for: SIP2 is the master transcription factor of Plasmodium merozoite formation
Source: Sci Adv. 2025 Mar 21;11(12):eads5458. doi: 10.1126/sciadv.ads5458 (PMC11927625; doi:10.1126/sciadv.ads5458)
Supplement: Supplementary file 2 — Data S1 to S4 [file sciadv.ads5458_data_s1_to_s4.zip › sciadv.ads5458_data_s1.xlsx]

## Sheet: S1A
Table S1A. ChIP-seq analysis of PbSIP2. <Peaks identified in experiment 1>
chr	start	end	length	abs_summit	pileup	"-LOG10(pvalue)"	fold_enrichment	"-LOG10(qvalue)"	common
PbANKA_00_v3_archived_contig_1	56375	56604	230	56551	17	5.88861	3.27326	4.46912	●
PbANKA_01_v3	42101	42995	895	42632	127	37.8744	3.9852	35.471	●
PbANKA_01_v3	75846	76466	621	76110	75	13.8437	2.69145	12.1075	●
PbANKA_01_v3	137677	138993	1317	138505	134	46.3104	4.57715	43.547	●
PbANKA_01_v3	165095	166727	1633	165577	129	42.9607	4.40762	40.3612	●
PbANKA_01_v3	190565	191711	1147	191364	111	39.5822	4.6563	37.1188	●
PbANKA_01_v3	201853	202621	769	202327	76	12.5088	2.51477	10.8136
PbANKA_01_v3	209058	209462	405	209231	76	13.9347	2.68325	12.1951	●
PbANKA_01_v3	248723	248855	133	248753	73	14.0257	2.75401	12.2839
PbANKA_01_v3	254630	256637	2008	255778	139	39.238	3.82326	36.788	●
PbANKA_01_v3	296372	296840	469	296483	85	17.4788	2.91581	15.6377
PbANKA_01_v3	334909	337380	2472	335965	143	57.4518	5.35916	53.7634	●
PbANKA_01_v3	344998	346531	1534	345605	125	34.7162	3.74793	32.4101	●
PbANKA_01_v3	361632	364446	2815	362745	142	51.8347	4.84839	48.7032	●
PbANKA_01_v3	396997	398282	1286	397552	108	25.5924	3.27883	23.5391	●
PbANKA_01_v3	425081	426117	1037	425605	114	31.9711	3.75582	29.744	●
PbANKA_01_v3	431224	435126	3903	431851	142	54.5468	5.10812	51.1841	●
PbANKA_01_v3	448106	450229	2124	449151	141	55.6123	5.24957	52.1404	●
PbANKA_01_v3	455478	457101	1624	456615	120	34.5993	3.85732	32.2968	●
PbANKA_01_v3	463054	464264	1211	463584	114	32.3202	3.78998	30.0836	●
PbANKA_01_v3	479741	481498	1758	480834	122	37.1702	4.05003	34.7902	●
PbANKA_01_v3	484967	486064	1098	485399	124	43.8111	4.65205	41.1741	●
PbANKA_02_v3	49205	49278	74	49246	46	17.069	4.37288	15.2394
PbANKA_02_v3	73162	74704	1543	73813	100	22.5364	3.14457	20.5619	●
PbANKA_02_v3	75083	76116	1034	75493	88	21.5677	3.31226	19.6179
PbANKA_02_v3	139422	140144	723	139661	71	12.0442	2.54493	10.3641	●
PbANKA_02_v3	156611	157681	1071	157145	110	32.7598	3.94224	30.5104	●
PbANKA_02_v3	180500	180800	301	180612	73	12.575	2.57441	10.8778
PbANKA_02_v3	232308	233019	712	232613	117	42.1393	4.7209	39.5748	●
PbANKA_02_v3	276905	278123	1219	277601	99	20.9628	3.0081	19.0281
PbANKA_02_v3	310182	312206	2025	311391	129	40.7926	4.20208	38.2831
PbANKA_02_v3	317587	318702	1116	318194	115	36.1124	4.14365	33.7636	●
PbANKA_02_v3	320578	321014	437	320764	72	13.2696	2.67941	11.5505	●
PbANKA_02_v3	433880	435538	1659	434997	122	34.3535	3.78534	32.0585	●
PbANKA_02_v3	478675	481358	2684	479327	140	49.1673	4.66205	46.2282	●
PbANKA_02_v3	510863	511980	1118	511601	95	25.9172	3.62333	23.8555	●
PbANKA_02_v3	524958	525221	264	525147	47	8.74579	2.57767	7.19107	●
PbANKA_02_v3	547891	549161	1271	548650	124	43.2452	4.5936	40.6345
PbANKA_02_v3	550212	551681	1470	550980	110	31.0159	3.76343	28.8152	●
PbANKA_02_v3	560186	561269	1084	560676	139	46.6728	4.46301	43.8886	●
PbANKA_02_v3	598318	598396	79	598354	49	25.8916	6.45273	23.8305	●
PbANKA_03_v3	37059	38154	1096	37612	116	36.8683	4.1915	34.4969	●
PbANKA_03_v3	66738	67390	653	67139	80	13.6763	2.58217	11.945
PbANKA_03_v3	83290	83689	400	83613	64	11.0337	2.54521	9.38882
PbANKA_03_v3	117245	118916	1672	118081	130	38.708	3.98556	36.2763	●
PbANKA_03_v3	167352	167921	570	167640	96	21.5791	3.12963	19.6287	●
PbANKA_03_v3	173394	174031	638	173704	90	17.9213	2.86669	16.0682	●
PbANKA_03_v3	188374	189021	648	188680	101	27.163	3.59845	25.0676	●
PbANKA_03_v3	236826	237539	714	237122	91	23.4646	3.45282	21.4671	●
PbANKA_03_v3	244280	244710	431	244420	69	12.5076	2.64201	10.8127	●
PbANKA_03_v3	265356	266707	1352	265971	116	30.8497	3.60069	28.6536	●
PbANKA_03_v3	285066	285795	730	285132	65	11.878	2.6405	10.2037
PbANKA_03_v3	358446	358956	511	358645	87	21.4977	3.32968	19.5496	●
PbANKA_03_v3	369020	369735	716	369326	85	23.973	3.68923	21.9617	●
PbANKA_03_v3	383599	384221	623	384019	81	16.7941	2.92068	14.9726	●
PbANKA_03_v3	390985	392462	1478	391779	133	50.8162	5.05757	47.758	●
PbANKA_03_v3	400523	403005	2483	401220	107	34.2868	4.19791	31.9936	●
PbANKA_03_v3	406828	408256	1429	407426	141	54.0227	5.09204	50.708	●
PbANKA_03_v3	413595	414769	1175	413861	95	23.8177	3.39	21.8102	●
PbANKA_03_v3	421879	422804	926	422287	102	30.5835	3.94334	28.395	●
PbANKA_03_v3	425788	426172	385	425953	60	11.6413	2.7201	9.97494	●
PbANKA_03_v3	438269	438984	716	438530	82	18.5501	3.1056	16.6801
PbANKA_03_v3	463348	464537	1190	463930	79	13.7964	2.61275	12.0611	●
PbANKA_03_v3	494894	496621	1728	495986	144	58.2732	5.40362	54.4437	●
PbANKA_03_v3	497620	498213	594	497798	77	18.5703	3.23588	16.6994	●
PbANKA_03_v3	510562	511384	823	511024	107	30.6585	3.8069	28.468	●
PbANKA_03_v3	520266	520768	503	520438	71	17.2297	3.22653	15.3958	●
PbANKA_03_v3	543551	544026	476	543979	102	32.2314	4.1301	29.9968	●
PbANKA_03_v3	544254	544549	296	544299	89	24.2879	3.60532	22.2689	●
PbANKA_03_v3	545466	546359	894	545866	127	46.1817	4.79421	43.4243	●
PbANKA_03_v3	553608	554433	826	554066	79	14.3678	2.67834	12.615	●
PbANKA_04_v3	51024	51775	752	51643	82	15.7362	2.77878	13.9442
PbANKA_04_v3	93729	94736	1008	94305	117	43.4441	4.86691	40.8255	●
PbANKA_04_v3	97759	99326	1568	98977	123	44.3877	4.74732	41.7245	●
PbANKA_04_v3	139205	140799	1595	139683	127	44.0045	4.5723	41.3589	●
PbANKA_04_v3	171723	172398	676	171954	75	13.865	2.69402	12.1284	●
PbANKA_04_v3	186146	187550	1405	187034	83	17.8518	3.00057	16.0004	●
PbANKA_04_v3	211621	211866	246	211811	99	34.3254	4.48999	32.0313	●
PbANKA_04_v3	211999	212212	214	212050	100	34.9766	4.53159	32.6628	●
PbANKA_04_v3	215116	216308	1193	215555	99	24.6241	3.37983	22.5961
PbANKA_04_v3	233752	234679	928	234243	107	30.6585	3.8069	28.468	●
PbANKA_04_v3	245614	246133	520	245883	85	15.0209	2.64666	13.2486
PbANKA_04_v3	251101	252056	956	251531	94	20.5602	3.0651	18.6359	●
PbANKA_04_v3	273255	273706	452	273636	61	10.4106	2.51825	8.78856
PbANKA_04_v3	376569	376927	359	376895	71	15.7974	3.03075	14.0027	●
PbANKA_04_v3	381908	384005	2098	382259	114	34.721	4.0302	32.4149	●
PbANKA_04_v3	386400	388019	1620	386881	132	42.6431	4.29115	40.0586	●
PbANKA_04_v3	392142	392690	549	392338	63	13.5342	2.92392	11.8076	●
PbANKA_04_v3	405933	406387	455	406275	52	9.25837	2.5394	7.682	●
PbANKA_04_v3	432228	432778	551	432535	81	15.8923	2.81599	14.0953
PbANKA_04_v3	515282	516221	940	515772	68	11.4617	2.52564	9.80146
PbANKA_04_v3	561201	561913	713	561462	82	16.0827	2.81811	14.2798	●
PbANKA_04_v3	570667	573875	3209	572806	144	49.43	4.56781	46.4696	●
PbANKA_04_v3	596779	597640	862	597175	124	38.0756	4.08242	35.6662	●
PbANKA_04_v3	600819	601030	212	600846	56	9.61995	2.50597	8.02892	●
PbANKA_04_v3	624463	625076	614	624696	88	19.7115	3.10142	17.8099	●
PbANKA_04_v3	625864	626492	629	626277	72	14.1797	2.79479	12.4334
PbANKA_04_v3	664868	667195	2328	666546	120	36.0993	4.00077	33.751	●
PbANKA_04_v3	672282	673237	956	672758	124	39.1453	4.1849	36.6981	●
PbANKA_04_v3	698246	699731	1486	699440	77	12.6661	2.51661	10.9659	●
PbANKA_04_v3	704004	705209	1206	704535	115	34.5389	3.9836	32.2385	●
PbANKA_04_v3	712137	712222	86	712193	43	10.7828	3.11562	9.14722
PbANKA_05_v3	58338	60236	1899	59194	144	52.5847	4.85449	49.3931	●
PbANKA_05_v3	64868	66061	1194	65322	113	32.8146	3.86515	30.5631	●
PbANKA_05_v3	94266	96209	1944	95170	144	50.0412	4.6224	47.0374	●
PbANKA_05_v3	96806	98486	1681	97852	131	52.2067	5.28101	49.0551	●
PbANKA_05_v3	108598	109254	657	108740	86	14.0801	2.5314	12.3358
PbANKA_05_v3	131467	133352	1886	132548	144	56.47	5.22491	52.9071	●
PbANKA_05_v3	161182	161898	717	161558	105	28.7961	3.66624	26.658	●
PbANKA_05_v3	166748	169377	2630	168103	127	38.387	4.03227	35.9674	●
PbANKA_05_v3	171260	171762	503	171539	72	13.8696	2.75524	12.1326	●
PbANKA_05_v3	212510	213706	1197	213337	104	32.7207	4.12021	30.472	●
PbANKA_05_v3	242184	243780	1597	242775	129	36.1415	3.78255	33.7921	●
PbANKA_05_v3	249696	250378	683	249982	91	20.9683	3.17313	19.0335
PbANKA_05_v3	259418	259739	322	259463	71	11.7938	2.51375	10.1221
PbANKA_05_v3	292244	292413	170	292321	53	9.26899	2.51767	7.69235
PbANKA_05_v3	292771	294832	2062	293271	144	54.6029	5.04444	51.2299	●
PbANKA_05_v3	301561	302701	1141	302088	138	55.2039	5.32159	51.7806	●
PbANKA_05_v3	344897	346808	1912	345666	139	48.4833	4.62899	45.5898	●
PbANKA_05_v3	393389	395199	1811	394357	143	54.5734	5.07586	51.2057	●
PbANKA_05_v3	413363	414235	873	413971	92	22.7638	3.34789	20.7838	●
PbANKA_05_v3	419095	420023	929	419607	104	28.8781	3.70115	26.7374	●
PbANKA_05_v3	459098	461289	2192	459820	130	38.2037	3.94061	35.7903	●
PbANKA_05_v3	467364	468437	1074	467631	102	21.4168	2.99694	19.471
PbANKA_05_v3	491832	493499	1668	493215	89	16.8261	2.76976	15.0036
PbANKA_05_v3	497184	498330	1147	497923	115	37.6643	4.30557	35.2686	●
PbANKA_05_v3	499940	501295	1356	500696	81	14.9752	2.71126	13.2043	●
PbANKA_05_v3	515017	516058	1042	515743	90	19.2568	3.00884	17.3673	●
PbANKA_05_v3	524830	526089	1260	525682	109	28.617	3.54907	26.4835
PbANKA_05_v3	540370	542517	2148	541513	144	57.7348	5.3498	53.9847	●
PbANKA_05_v3	547317	548718	1402	548283	105	22.2142	3.01838	20.2483	●
PbANKA_05_v3	548967	549380	414	549319	69	13.0964	2.71897	11.3828
PbANKA_05_v3	565042	566386	1345	565987	108	39.39	4.75071	36.9338	●
PbANKA_05_v3	574283	574899	617	574513	81	16.298	2.86288	14.4895	●
PbANKA_05_v3	579670	580822	1153	580194	131	48.0375	4.84496	45.1706	●
PbANKA_05_v3	630759	631235	477	631032	76	19.0182	3.32278	17.1352	●
PbANKA_05_v3	635708	637433	1726	636816	144	58.9589	5.47274	55.0273	●
PbANKA_05_v3	686659	687222	564	687113	60	13.2533	2.96532	11.5348
PbANKA_05_v3	687303	688394	1092	688128	144	38.9135	3.69498	36.4747	●
PbANKA_05_v3	688613	688857	245	688718	66	12.0354	2.6409	10.3559	●
PbANKA_05_v3	691227	693237	2011	692418	140	47.5982	4.51822	44.7596	●
PbANKA_05_v3	694065	695582	1518	695019	127	41.4618	4.32223	38.9255	●
PbANKA_05_v3	696707	698016	1310	697602	111	31.6116	3.79734	29.3948	●
PbANKA_05_v3	699981	701418	1438	700967	135	52.2686	5.13306	49.1102	●
PbANKA_05_v3	738099	739429	1331	738824	111	34.8089	4.12815	32.5006	●
PbANKA_05_v3	741286	741548	263	741420	66	14.044	2.91844	12.3012	●
PbANKA_05_v3	796595	797315	721	796884	100	30.3673	3.98105	28.1848	●
PbANKA_05_v3	846294	846681	388	846521	74	12.7325	2.5756	11.0302
PbANKA_05_v3	875342	880578	5237	877535	144	61.071	5.68981	56.6893	●
PbANKA_05_v3	895482	896210	729	895838	84	15.4446	2.70968	13.6597
PbANKA_05_v3	905069	906292	1224	905634	90	18.5767	2.93605	16.7054
PbANKA_06_v3	98388	99073	686	98654	104	22.7668	3.08883	20.7867	●
PbANKA_06_v3	136598	137462	865	136923	104	24.631	3.26911	22.6027	●
PbANKA_06_v3	144400	144846	447	144653	85	14.7388	2.61647	12.9751	●
PbANKA_06_v3	151118	152882	1765	152294	123	32.6416	3.60797	30.3956
PbANKA_06_v3	227501	227810	310	227653	70	14.8471	2.92839	13.0798	●
PbANKA_06_v3	228927	229789	863	229276	86	16.6683	2.80699	14.8503
PbANKA_06_v3	257354	258404	1051	257779	105	27.2216	3.5048	25.1242	●
PbANKA_06_v3	288522	289206	685	288926	77	12.9326	2.54743	11.2243	●
PbANKA_06_v3	293399	293854	456	293746	76	15.1168	2.82623	13.3424
PbANKA_06_v3	293983	294870	888	294444	83	18.202	3.04131	16.3412	●
PbANKA_06_v3	358677	361573	2897	359706	144	53.0813	4.90075	49.8519	●
PbANKA_06_v3	366757	367079	323	366965	67	14.0516	2.89417	12.3087	●
PbANKA_06_v3	377163	378751	1589	378511	91	18.8499	2.94551	16.9719	●
PbANKA_06_v3	393506	394154	649	393854	88	23.7339	3.56796	21.7289	●
PbANKA_06_v3	399970	401245	1276	400510	91	20.4359	3.11512	18.5151	●
PbANKA_06_v3	421610	422200	591	421774	75	12.8416	2.57101	11.1359
PbANKA_06_v3	466898	468070	1173	467747	106	26.1055	3.37073	24.0382	●
PbANKA_06_v3	476063	477894	1832	477170	129	42.9607	4.40762	40.3612	●
PbANKA_06_v3	504499	506023	1525	505032	135	46.99	4.61105	44.1879	●
PbANKA_06_v3	512264	513068	805	512629	88	23.2346	3.50806	21.2426	●
PbANKA_06_v3	519381	519816	436	519588	69	14.3906	2.89137	12.6374	●
PbANKA_06_v3	524564	526056	1493	525617	135	44.0333	4.33549	41.3862	●
PbANKA_06_v3	549897	550910	1014	550199	116	32.5525	3.76218	30.3096	●
PbANKA_06_v3	556540	557511	972	556952	75	15.9497	2.95202	14.1508	●
PbANKA_06_v3	575874	576902	1029	576249	98	22.837	3.21689	20.855	●
PbANKA_06_v3	579815	580041	227	579890	72	11.8794	2.50692	10.2047	●
PbANKA_06_v3	606169	607121	953	606696	124	46.4081	4.92705	43.6396	●
PbANKA_06_v3	631070	632449	1380	632058	113	34.8476	4.07221	32.5373	●
PbANKA_06_v3	639187	641453	2267	640894	133	57.6523	5.7987	53.9142	●
PbANKA_06_v3	686304	687041	738	686684	50	9.56528	2.64216	7.97659
PbANKA_06_v3	746528	747584	1057	747053	115	36.656	4.1999	34.2909	●
PbANKA_06_v3	749511	750417	907	750163	65	12.0853	2.66901	10.4042	●
PbANKA_06_v3	797265	798422	1158	797630	105	31.9297	4.00076	29.7039	●
PbANKA_06_v3	801837	804562	2726	803473	144	59.2042	5.49764	55.2244	●
PbANKA_06_v3	816381	817170	790	816731	86	15.7574	2.70869	13.9638
PbANKA_06_v3	826790	827204	415	826991	68	16.6449	3.2337	14.8276	●
PbANKA_06_v3	842456	843318	863	842858	94	19.5225	2.95777	17.6258	●
PbANKA_06_v3	861013	861584	572	861333	92	28.6828	4.04669	26.5474	●
PbANKA_06_v3	873720	875905	2186	874870	144	58.201	5.39638	54.395	●
PbANKA_06_v3	881105	882074	970	881780	75	14.674	2.79291	12.912
PbANKA_06_v3	920274	920738	465	920523	83	14.1478	2.58511	12.402	●
PbANKA_06_v3	942699	944829	2131	943970	142	43.069	4.07196	40.465	●
PbANKA_06_v3	954756	955493	738	955084	89	20.5497	3.17241	18.6259	●
PbANKA_06_v3	961198	961705	508	961452	103	26.1041	3.43868	24.0371	●
PbANKA_07_v3	85168	86841	1674	85622	119	39.2541	4.34472	36.8026	●
PbANKA_07_v3	93985	95164	1180	94722	131	43.1243	4.36447	40.5181	●
PbANKA_07_v3	120917	122308	1392	121541	113	35.5771	4.14821	33.245	●
PbANKA_07_v3	192542	193663	1122	192895	110	31.9797	3.86161	29.7519	●
PbANKA_07_v3	199036	199964	929	199413	92	20.9511	3.14898	19.0167	●
PbANKA_07_v3	305986	306513	528	306346	72	12.1456	2.53962	10.4624
PbANKA_07_v3	310992	311530	539	311205	74	16.4958	3.04627	14.6826	●
PbANKA_07_v3	318342	320100	1759	319397	117	36.92	4.16688	34.5477	●
PbANKA_07_v3	324266	324732	467	324532	59	10.5332	2.57836	8.90685	●
PbANKA_07_v3	326611	327269	659	326939	68	13.2203	2.75722	11.5031	●
PbANKA_07_v3	329978	330627	650	330457	70	15.6989	3.04365	13.9078	●
PbANKA_07_v3	333693	334228	536	334053	88	18.4247	2.95944	16.5574	●
PbANKA_07_v3	363279	364273	995	363633	92	19.024	2.94444	17.1409
PbANKA_07_v3	374171	375235	1065	374595	116	30.4093	3.55962	28.226	●
PbANKA_07_v3	397735	398576	842	398228	92	18.5533	2.8955	16.6831
PbANKA_07_v3	404664	405773	1110	405306	91	19.8668	3.05372	17.9611	●
PbANKA_07_v3	430719	431435	717	431153	75	12.6179	2.54442	10.9196
PbANKA_07_v3	471914	473990	2077	473161	82	13.4519	2.5252	11.7271
PbANKA_07_v3	482212	482940	729	482573	69	11.8704	2.55972	10.1964
PbANKA_07_v3	494794	497267	2474	496155	144	50.0412	4.6224	47.0374	●
PbANKA_07_v3	503690	505498	1809	504729	133	45.634	4.54324	42.9079	●
PbANKA_07_v3	531726	532233	508	531916	78	15.7469	2.86028	13.9537	●
PbANKA_07_v3	612546	613613	1068	613099	68	11.5153	2.53259	9.85328	●
PbANKA_07_v3	616629	618308	1680	617630	127	50.7043	5.27936	47.6546	●
PbANKA_07_v3	622133	623352	1220	622811	76	15.1677	2.83247	13.3912
PbANKA_07_v3	623465	624110	646	623702	86	16.359	2.77344	14.5489	●
PbANKA_07_v3	638318	638830	513	638650	70	14.1313	2.83316	12.3861
PbANKA_07_v3	644740	645204	465	644798	70	12.5686	2.63003	10.8719	●
PbANKA_07_v3	651635	652777	1143	652481	103	30.6935	3.92528	28.5016	●
PbANKA_07_v3	669998	672048	2051	670960	139	44.9457	4.30852	42.2558	●
PbANKA_07_v3	692271	693041	771	692558	72	13.2696	2.67941	11.5505	●
PbANKA_07_v3	752023	752794	772	752276	93	18.3842	2.85987	16.5184
PbANKA_07_v3	764036	764725	690	764172	76	18.0341	3.19368	16.1782	●
PbANKA_07_v3	766202	767788	1587	767137	143	58.8881	5.5048	54.9823	●
PbANKA_07_v3	785191	786181	991	785569	121	39.4253	4.30038	36.9677	●
PbANKA_07_v3	790581	792566	1986	791515	144	54.8907	5.07197	51.4952	●
PbANKA_07_v3	841648	841814	167	841698	60	14.8071	3.21113	13.0415	●
PbANKA_08_v3	26448	26841	394	26589	69	13.374	2.75556	11.6521	●
PbANKA_08_v3	33279	33638	360	33440	98	21.5144	3.0823	19.5655	●
PbANKA_08_v3	43645	44394	750	44116	85	16.2033	2.77473	14.3976	●
PbANKA_08_v3	54916	55449	534	55255	83	17.5087	2.96092	15.6668
PbANKA_08_v3	62620	63135	516	62859	85	13.6609	2.5023	11.9301	●
PbANKA_08_v3	95846	96959	1114	96456	89	17.7671	2.86908	15.9181	●
PbANKA_08_v3	111663	112318	656	111881	91	17.1375	2.76745	15.3065	●
PbANKA_08_v3	128826	129896	1071	129223	129	38.093	3.95513	35.683	●
PbANKA_08_v3	152065	153175	1111	152614	120	37.703	4.15787	35.3059	●
PbANKA_08_v3	159259	160469	1211	160095	121	40.3695	4.39613	37.8761	●
PbANKA_08_v3	184934	186048	1115	185338	99	33.3003	4.36307	31.0349	●
PbANKA_08_v3	208044	209059	1016	208737	72	14.5586	2.84344	12.8001	●
PbANKA_08_v3	227137	227409	273	227272	84	18.0502	3.00156	16.194	●
PbANKA_08_v3	228262	228621	360	228470	70	11.7533	2.52645	10.0832
PbANKA_08_v3	229172	229854	683	229460	120	32.9603	3.7043	30.7053	●
PbANKA_08_v3	236254	238876	2623	237499	144	57.362	5.31276	53.6959	●
PbANKA_08_v3	253874	254113	240	253933	54	9.593	2.54666	8.00336	●
PbANKA_08_v3	269682	270653	972	270054	123	40.736	4.37088	38.2282	●
PbANKA_08_v3	367126	367654	529	367589	69	14.5418	2.91182	12.7838	●
PbANKA_08_v3	393664	394149	486	393855	87	19.9369	3.14953	18.0294	●
PbANKA_08_v3	406971	407745	775	407291	87	19.5165	3.10192	17.6202	●
PbANKA_08_v3	409968	411108	1141	410370	129	40.7097	4.19435	38.203	●
PbANKA_08_v3	443966	444967	1002	444649	82	17.381	2.96772	15.5429
PbANKA_08_v3	503700	504048	349	503868	57	10.9121	2.68259	9.27163	●
PbANKA_08_v3	504171	504434	264	504338	54	10.7883	2.74054	9.15224
PbANKA_08_v3	528136	529900	1765	529551	99	30.7843	4.06169	28.5901	●
PbANKA_08_v3	542316	544232	1917	543133	134	51.4121	5.08208	48.3163	●
PbANKA_08_v3	549568	550309	742	549996	86	26.9365	4.03946	24.8471	●
PbANKA_08_v3	636172	637573	1402	636439	89	20.1782	3.13103	18.2641	●
PbANKA_08_v3	643928	646456	2529	645393	137	56.3819	5.48485	52.8242	●
PbANKA_08_v3	660108	661355	1248	660447	104	31.3095	3.96302	29.1005	●
PbANKA_08_v3	665393	666482	1090	666044	86	15.4649	2.67744	13.6795	●
PbANKA_08_v3	692289	693064	776	692695	105	35.5586	4.41181	33.2268	●
PbANKA_08_v3	694212	697035	2824	695224	135	48.8847	4.79387	45.9614	●
PbANKA_08_v3	703307	704262	956	703932	97	28.1278	3.81722	26.0075	●
PbANKA_08_v3	715169	716451	1283	715950	131	51.4793	5.20296	48.3791	●
PbANKA_08_v3	735165	736772	1608	735807	143	57.4518	5.35916	53.7634	●
PbANKA_08_v3	760179	763634	3456	761214	123	32.6416	3.60797	30.3956	●
PbANKA_08_v3	796775	797465	691	797243	86	19.0558	3.07219	17.1721	●
PbANKA_08_v3	862623	863749	1127	863154	101	21.9627	3.06826	20.0034	●
PbANKA_08_v3	938944	939573	630	939290	86	18.3062	2.9877	16.4424	●
PbANKA_08_v3	950838	951307	470	951082	72	11.8731	2.50614	10.1992
PbANKA_08_v3	964613	965309	697	965012	103	26.9108	3.52144	24.8223	●
PbANKA_08_v3	1006262	1006865	604	1006554	76	16.0914	2.94658	14.2884
PbANKA_08_v3	1081290	1082086	797	1081765	92	29.0177	4.08869	26.8734	●
PbANKA_08_v3	1086740	1087338	599	1087062	80	23.9767	3.86155	21.9654	●
PbANKA_08_v3	1091533	1092389	857	1092065	79	14.9626	2.74731	13.1922	●
PbANKA_08_v3	1099693	1101315	1623	1100332	125	43.1318	4.54911	40.525	●
PbANKA_08_v3	1103490	1104423	934	1103991	87	18.4579	2.98362	16.5898	●
PbANKA_08_v3	1125295	1126974	1680	1126167	141	46.8296	4.42108	44.036	●
PbANKA_08_v3	1153650	1154065	416	1153885	68	14.1273	2.87993	12.3821	●
PbANKA_08_v3	1167579	1171314	3736	1169875	144	50.6671	4.67877	47.6188	●
PbANKA_08_v3	1173590	1174236	647	1173776	66	12.5287	2.70797	10.8331	●
PbANKA_08_v3	1176223	1176597	375	1176396	86	17.3047	2.87659	15.4685
PbANKA_08_v3	1184648	1185787	1140	1185111	101	20.5909	2.93582	18.666	●
PbANKA_08_v3	1214086	1214449	364	1214314	74	15.7974	2.95623	14.0027	●
PbANKA_08_v3	1215213	1215543	331	1215417	69	13.713	2.80053	11.9811	●
PbANKA_08_v3	1224005	1224548	544	1224301	67	12.783	2.72052	11.0792	●
PbANKA_08_v3	1227668	1229287	1620	1228118	101	25.7886	3.45372	23.7304	●
PbANKA_08_v3	1237497	1239092	1596	1238234	101	25.414	3.41488	23.3661	●
PbANKA_08_v3	1242611	1246285	3675	1244089	123	34.9499	3.81612	32.637
PbANKA_08_v3	1265214	1266201	988	1265638	94	20.2081	3.02847	18.2931	●
PbANKA_08_v3	1273044	1273562	519	1273183	82	23.178	3.68427	21.1877	●
PbANKA_08_v3	1279492	1279988	497	1279752	69	14.0323	2.84318	12.2903	●
PbANKA_08_v3	1307919	1309357	1439	1308634	141	47.4158	4.4733	44.5877	●
PbANKA_08_v3	1311036	1313191	2156	1311633	117	42.3977	4.74957	39.8216	●
PbANKA_09_v3	28318	29456	1139	29114	94	24.898	3.53556	22.8628	●
PbANKA_09_v3	46291	47530	1240	46741	110	30.5466	3.71619	28.3588
PbANKA_09_v3	51579	52102	524	51860	75	15.8683	2.94174	14.0725	●
PbANKA_09_v3	61825	64355	2531	63198	136	59.596	5.88044	55.552	●
PbANKA_09_v3	65376	66735	1360	66154	133	46.8633	4.66176	44.0675	●
PbANKA_09_v3	99743	100748	1006	100295	117	36.8809	4.16291	34.5091	●
PbANKA_09_v3	121719	122515	797	122255	83	17.8518	3.00057	16.0004	●
PbANKA_09_v3	133332	134289	958	133868	89	18.0925	2.90378	16.2344	●
PbANKA_09_v3	134947	137160	2214	135861	143	58.9684	5.51301	55.031	●
PbANKA_09_v3	137250	137334	85	137299	72	16.5006	3.0989	14.6873	●
PbANKA_09_v3	142544	143815	1272	143458	113	30.9189	3.67813	28.7203	●
PbANKA_09_v3	147473	148013	541	147806	71	14.6673	2.88055	12.9054	●
PbANKA_09_v3	150438	151228	791	150857	102	24.2608	3.27504	22.2422	●
PbANKA_09_v3	177643	178792	1150	178438	117	30.9792	3.59004	28.7795	●
PbANKA_09_v3	183221	183969	749	183448	73	14.0257	2.75401	12.2839	●
PbANKA_09_v3	194740	196238	1499	195481	114	34.9461	4.05321	32.6336	●
PbANKA_09_v3	204905	206466	1562	205496	123	43.1261	4.61484	40.5194	●
PbANKA_09_v3	242304	243449	1146	242874	82	19.4401	3.21269	17.5462	●
PbANKA_09_v3	245732	246228	497	245889	63	11.4203	2.61959	9.7617	●
PbANKA_09_v3	303433	305160	1728	304643	138	52.349	5.03264	49.1816	●
PbANKA_09_v3	314262	314977	716	314619	85	24.2031	3.71852	22.1854	●
PbANKA_09_v3	398342	398718	377	398561	65	12.8939	2.78135	11.1865	●
PbANKA_09_v3	407871	409102	1232	408497	134	43.9483	4.35568	41.3049	●
PbANKA_09_v3	427762	428567	806	428144	123	44.9735	4.80973	42.282	●
PbANKA_09_v3	431897	432705	809	432104	101	23.0538	3.17571	21.0668	●
PbANKA_09_v3	436925	438194	1270	437865	93	22.2778	3.27019	20.3097	●
PbANKA_09_v3	445321	446549	1229	446057	135	46.3793	4.55317	43.6116	●
PbANKA_09_v3	466146	467979	1834	467320	139	53.0707	5.06884	49.8416	●
PbANKA_09_v3	575367	576776	1410	575660	101	27.9474	3.68262	25.8315	●
PbANKA_09_v3	593100	594699	1600	593929	139	41.2083	3.98653	38.6818	●
PbANKA_09_v3	594816	595140	325	595061	62	10.9142	2.56929	9.27369
PbANKA_09_v3	632919	634278	1360	633415	136	56.9628	5.58902	53.3251	●
PbANKA_09_v3	646236	646895	660	646532	71	12.26	2.57192	10.5729
PbANKA_09_v3	681883	682606	724	682322	102	33.1889	4.2412	30.9269	●
PbANKA_09_v3	685824	686257	434	686114	91	17.1375	2.76745	15.3065
PbANKA_09_v3	708128	709612	1485	708946	143	57.4518	5.35916	53.7634	●
PbANKA_09_v3	723247	724641	1395	723949	124	38.606	4.13302	36.1779	●
PbANKA_09_v3	748263	748941	679	748661	62	10.6635	2.53386	9.03212	●
PbANKA_09_v3	756687	757948	1262	757199	111	33.8584	4.02795	31.5779	●
PbANKA_09_v3	784361	784860	500	784595	60	10.7293	2.58535	9.0953
PbANKA_09_v3	788519	791755	3237	790511	144	56.0053	5.17956	52.4716	●
PbANKA_09_v3	796020	796564	545	796389	90	15.5235	2.61921	13.737	●
PbANKA_09_v3	819058	819507	450	819385	97	22.8518	3.24029	20.8691	●
PbANKA_09_v3	819741	820935	1195	819794	122	47.7378	5.15281	44.8895	●
PbANKA_09_v3	822471	824327	1857	823513	139	51.0386	4.8705	47.9651	●
PbANKA_09_v3	826624	827362	739	826878	78	14.211	2.67848	12.4629
PbANKA_09_v3	838320	839220	901	838926	75	14.338	2.75166	12.5868
PbANKA_09_v3	853227	854026	800	853664	101	19.9383	2.87379	18.0308	●
PbANKA_09_v3	874770	875352	583	875084	70	13.3303	2.72825	11.6094
PbANKA_09_v3	943510	944525	1016	944049	83	16.6016	2.8573	14.7849	●
PbANKA_09_v3	953705	954242	538	953984	68	16.2375	3.17506	14.4303	●
PbANKA_09_v3	995268	995656	389	995529	65	12.2729	2.6949	10.5855	●
PbANKA_09_v3	997245	997776	532	997561	72	12.6954	2.60764	10.9943	●
PbANKA_09_v3	998225	998683	459	998430	85	17.1506	2.87921	15.3187	●
PbANKA_09_v3	1003317	1004028	712	1003738	76	15.4226	2.86375	13.6397	●
PbANKA_09_v3	1011762	1012749	988	1012272	115	43.2443	4.92316	40.6336	●
PbANKA_09_v3	1013057	1014015	959	1013611	109	29.5048	3.63706	27.3465
PbANKA_09_v3	1033998	1034910	913	1034353	70	13.0288	2.68919	11.3174
PbANKA_09_v3	1048887	1050809	1923	1049898	137	48.0688	4.65143	45.2013	●
PbANKA_09_v3	1067309	1067968	660	1067399	75	14.036	2.71481	12.2934
PbANKA_09_v3	1073862	1074721	860	1074088	79	20.9713	3.49046	19.0365	●
PbANKA_09_v3	1076213	1077236	1024	1076825	130	42.4688	4.33141	39.8897	●
PbANKA_09_v3	1104990	1105813	824	1105314	104	27.0885	3.51532	24.9946	●
PbANKA_09_v3	1110759	1111573	815	1111203	83	19.2966	3.17042	17.4064	●
PbANKA_09_v3	1117530	1118895	1366	1118158	142	60.9143	5.75771	56.5702	●
PbANKA_09_v3	1133052	1134307	1256	1133614	90	23.1803	3.44671	21.19	●
PbANKA_09_v3	1152506	1153721	1216	1153169	111	32.587	3.8964	30.342	●
PbANKA_09_v3	1159302	1161151	1850	1160154	138	49.6242	4.76755	46.6516	●
PbANKA_09_v3	1165437	1167484	2048	1166543	144	48.2353	4.4624	45.3563	●
PbANKA_09_v3	1184332	1187385	3054	1185924	140	46.7504	4.4418	43.9606	●
PbANKA_09_v3	1221977	1222912	936	1222572	83	19.6769	3.21592	17.776	●
PbANKA_09_v3	1233823	1234758	936	1234188	93	19.3701	2.9612	17.4776	●
PbANKA_09_v3	1242346	1243157	812	1242658	88	23.4161	3.52976	21.4194	●
PbANKA_09_v3	1248247	1249459	1213	1248621	135	58.3701	5.78833	54.5261	●
PbANKA_09_v3	1266827	1268227	1401	1267490	142	65.4896	6.26131	58.4156	●
PbANKA_09_v3	1298445	1299508	1064	1298791	101	25.414	3.41488	23.3661	●
PbANKA_09_v3	1299728	1301118	1391	1300382	119	37.0422	4.12096	34.6654	●
PbANKA_09_v3	1314246	1314748	503	1314425	68	12.6769	2.68481	10.9766	●
PbANKA_09_v3	1333668	1334643	976	1334143	92	21.746	3.2354	19.7914	●
PbANKA_09_v3	1352466	1353162	697	1352749	71	12.4395	2.59444	10.7467
PbANKA_09_v3	1361795	1362870	1076	1362352	119	40.8228	4.50824	38.3114	●
PbANKA_09_v3	1368937	1370182	1246	1369501	134	56.7803	5.65553	53.1646	●
PbANKA_09_v3	1391280	1393588	2309	1392222	143	62.352	5.86813	57.5461	●
PbANKA_09_v3	1402439	1407121	4683	1406095	142	58.7393	5.52933	54.8524	●
PbANKA_09_v3	1407210	1407841	632	1407242	68	12.5078	2.66244	10.813
PbANKA_09_v3	1412002	1412337	336	1412245	60	11.8874	2.75694	10.2126	●
PbANKA_09_v3	1501041	1502726	1686	1501631	125	44.7888	4.7193	42.107	●
PbANKA_09_v3	1509076	1509848	773	1509432	89	19.4961	3.05578	17.6005
PbANKA_09_v3	1509938	1514802	4865	1510872	140	54.8752	5.2126	51.4813	●
PbANKA_09_v3	1519851	1522475	2625	1521023	134	40.6759	4.06093	38.1707	●
PbANKA_10_v3	334	412	79	373	67	21.1769	3.97155	19.2367	●
PbANKA_10_v3	68016	68433	418	68216	90	19.9772	3.08691	18.0684	●
PbANKA_10_v3	108822	110232	1411	109306	118	36.9436	4.13992	34.5699	●
PbANKA_10_v3	117948	119789	1842	118491	144	57.8956	5.36583	54.1332	●
PbANKA_10_v3	129927	130923	997	130373	107	39.0334	4.74815	36.5905	●
PbANKA_10_v3	160899	163482	2584	162145	144	49.43	4.56781	46.4696	●
PbANKA_10_v3	164663	165395	733	165214	57	9.94861	2.53446	8.3446	●
PbANKA_10_v3	166892	168262	1371	167366	122	36.8263	4.0171	34.4563	●
PbANKA_10_v3	178259	179453	1195	178655	85	20.0584	3.21137	18.1473	●
PbANKA_10_v3	217572	219095	1524	218330	100	27.9202	3.70713	25.8047	●
PbANKA_10_v3	221544	223924	2381	222365	144	60.2125	5.60082	56.0236	●
PbANKA_10_v3	257047	258294	1248	257660	81	20.986	3.43219	19.051	●
PbANKA_10_v3	278687	280154	1468	279214	125	36.153	3.87767	33.8032	●
PbANKA_10_v3	288051	288718	668	288534	87	19.5165	3.10192	17.6202	●
PbANKA_10_v3	349930	351952	2023	351278	142	62.529	5.93179	57.6622	●
PbANKA_10_v3	360024	360284	261	360125	80	17.0824	2.97665	15.2527	●
PbANKA_10_v3	360574	360996	423	360760	100	25.535	3.45141	23.4839	●
PbANKA_10_v3	392812	394339	1528	393295	138	47.1948	4.53965	44.3798	●
PbANKA_10_v3	405584	406124	541	405900	85	13.9231	2.5299	12.1837	●
PbANKA_10_v3	415002	415803	802	415258	91	21.9077	3.27686	19.9494	●
PbANKA_10_v3	420812	422208	1397	421676	127	39.9753	4.18039	37.4966	●
PbANKA_10_v3	432131	433878	1748	433249	133	53.4246	5.33159	50.1671	●
PbANKA_10_v3	483411	484887	1477	484194	128	39.0109	4.06377	36.5684	●
PbANKA_10_v3	528078	529573	1496	529025	121	31.94	3.58893	29.7139	●
PbANKA_10_v3	547819	548603	785	548382	105	30.4989	3.84577	28.3129	●
PbANKA_10_v3	553726	554197	472	553958	69	13.414	2.76084	11.6906	●
PbANKA_10_v3	556877	557996	1120	557535	123	45.4377	4.85959	42.7213	●
PbANKA_10_v3	570659	570997	339	570906	61	10.6826	2.55719	9.05044
PbANKA_10_v3	571188	571283	96	571213	59	12.2597	2.83958	10.5729	●
PbANKA_10_v3	607800	609962	2163	608985	141	49.2301	4.63763	46.287	●
PbANKA_10_v3	619137	620082	946	619638	81	14.6814	2.67807	12.9189
PbANKA_10_v3	621940	622893	954	622571	76	18.9076	3.30813	17.028	●
PbANKA_10_v3	642766	645300	2535	643892	141	51.1334	4.81448	48.0534	●
PbANKA_10_v3	674630	677684	3055	675867	144	58.201	5.39638	54.395	●
PbANKA_10_v3	689901	690977	1077	690276	101	29.1385	3.81267	26.9908	●
PbANKA_10_v3	702975	704000	1026	703384	86	16.9428	2.83692	15.1171
PbANKA_10_v3	752789	753583	795	753326	70	12.1842	2.581	10.4999	●
PbANKA_10_v3	793790	794321	532	794072	75	14.2747	2.74391	12.5251	●
PbANKA_10_v3	828532	829673	1142	829194	131	52.9482	5.36143	49.738	●
PbANKA_10_v3	843350	843817	468	843554	89	18.0925	2.90378	16.2344	●
PbANKA_10_v3	848775	850200	1426	849698	119	43.5356	4.80091	40.9127	●
PbANKA_10_v3	875369	876899	1531	876290	141	60.4863	5.75498	56.231	●
PbANKA_10_v3	945502	947027	1526	945955	96	20.5096	3.02004	18.5866	●
PbANKA_10_v3	953532	954166	635	953796	65	12.6701	2.75006	10.9698	●
PbANKA_10_v3	1039841	1040778	938	1040517	99	23.9188	3.30642	21.9088	●
PbANKA_10_v3	1067092	1067478	387	1067344	85	26.3005	3.99203	24.2278	●
PbANKA_10_v3	1087114	1087958	845	1087549	108	31.2599	3.84215	29.0522	●
PbANKA_10_v3	1101560	1103658	2099	1102729	144	50.6621	4.67832	47.6142	●
PbANKA_10_v3	1128625	1130198	1574	1129076	121	44.2755	4.80766	41.6189	●
PbANKA_10_v3	1146572	1147781	1210	1147297	107	29.7124	3.70887	27.5482	●
PbANKA_10_v3	1177345	1178354	1010	1178020	66	13.5643	2.85106	11.8366	●
PbANKA_10_v3	1192067	1193535	1469	1192908	143	53.206	4.94515	49.9602	●
PbANKA_10_v3	1237895	1238716	822	1238469	103	28.2927	3.6659	26.168	●
PbANKA_10_v3	1259918	1260597	680	1260289	83	16.5323	2.84945	14.7174
PbANKA_10_v3	1264183	1264638	456	1264468	81	16.8662	2.92913	15.0417
PbANKA_10_v3	1279696	1280499	804	1280007	84	20.0558	3.236	18.1452	●
PbANKA_10_v3	1282153	1283685	1533	1282625	131	52.8943	5.35556	49.6871	●
PbANKA_10_v3	1291812	1296836	5025	1295003	144	60.2125	5.60082	56.0236	●
PbANKA_10_v3	1340638	1342199	1562	1341633	113	26.3101	3.24618	24.2368	●
PbANKA_10_v3	1437201	1439421	2221	1438351	144	42.2612	3.95981	39.6916	●
PbANKA_10_v3	1441046	1441584	539	1441387	78	17.097	3.0245	15.2668	●
PbANKA_10_v3	1455684	1456377	694	1456073	82	17.7005	3.0051	15.8533	●
PbANKA_10_v3	1481615	1482125	511	1481945	77	13.482	2.61138	11.7564	●
PbANKA_10_v3	1483971	1484555	585	1484335	88	22.8253	3.45939	20.8436	●
PbANKA_10_v3	1484699	1485263	565	1484942	100	28.3907	3.75886	26.2632	●
PbANKA_10_v3	1553705	1553991	287	1553811	65	11.387	2.57349	9.72957	●
PbANKA_10_v3	1569136	1570157	1022	1569714	122	39.9513	4.32283	37.4738	●
PbANKA_10_v3	1584941	1585750	810	1585345	90	18.5767	2.93605	16.7054	●
PbANKA_10_v3	1594974	1596181	1208	1595719	95	26.3743	3.67534	24.2999	●
PbANKA_11_v3	23	94	72	55	3	4.82961	3.50503	3.47462
PbANKA_11_v3	85981	89881	3901	88351	144	57.5746	5.33386	53.8518	●
PbANKA_11_v3	102496	104493	1998	103558	144	49.43	4.56781	46.4696	●
PbANKA_11_v3	136246	136692	447	136481	64	12.0131	2.68092	10.3341	●
PbANKA_11_v3	158932	160265	1334	159678	131	37.3349	3.84074	34.9502	●
PbANKA_11_v3	197295	198093	799	197710	100	32.3587	4.21317	30.1206	●
PbANKA_11_v3	278263	279418	1156	278714	117	35.6582	4.0398	33.3236	●
PbANKA_11_v3	287212	288381	1170	288052	79	13.7964	2.61275	12.0611
PbANKA_11_v3	294744	295621	878	295568	115	42.4176	4.82802	39.8411	●
PbANKA_11_v3	295746	296322	577	295872	122	40.0789	4.33563	37.5957	●
PbANKA_11_v3	302855	304136	1282	303650	138	48.0828	4.62205	45.2146	●
PbANKA_11_v3	307074	307337	264	307270	61	10.8992	2.58834	9.25886	●
PbANKA_11_v3	317178	318213	1036	317641	121	35.7015	3.93624	33.3649	●
PbANKA_11_v3	326490	328779	2290	327540	144	54.6029	5.04444	51.2299	●
PbANKA_11_v3	388137	388624	488	388256	74	12.7325	2.5756	11.0302
PbANKA_11_v3	448796	449220	425	449067	75	15.2943	2.86977	13.5139	●
PbANKA_11_v3	462529	465032	2504	464024	144	53.9516	4.98257	50.6404	●
PbANKA_11_v3	465596	466209	614	466035	68	12.0655	2.60427	10.3847	●
PbANKA_11_v3	502771	504066	1296	503303	140	50.4352	4.78058	47.4015	●
PbANKA_11_v3	546058	546451	394	546249	70	13.5573	2.75781	11.8301
PbANKA_11_v3	572914	573132	219	573045	62	12.5965	2.81199	10.8989	●
PbANKA_11_v3	576556	577776	1221	577107	141	51.1126	4.81252	48.0347	●
PbANKA_11_v3	581081	582457	1377	581809	106	34.9681	4.30822	32.6545	●
PbANKA_11_v3	589284	592443	3160	591584	142	57.4508	5.39726	53.7634	●
PbANKA_11_v3	604706	605459	754	605167	66	11.4719	2.56508	9.81128
PbANKA_11_v3	639356	640279	924	639932	88	15.2097	2.61815	13.4323	●
PbANKA_11_v3	642369	646334	3966	644823	144	50.6621	4.67832	47.6142	●
PbANKA_11_v3	646901	648151	1251	647649	120	28.8707	3.33858	26.7307	●
PbANKA_11_v3	648257	650959	2703	650427	123	36.9329	4.00077	34.5601	●
PbANKA_11_v3	711643	712291	649	712027	80	16.3812	2.89341	14.5699	●
PbANKA_11_v3	736512	738592	2081	737191	141	51.1334	4.81448	48.0534	●
PbANKA_11_v3	744304	744850	547	744650	102	28.3676	3.70069	26.2407	●
PbANKA_11_v3	752190	753307	1118	753058	105	29.4675	3.7364	27.3103	●
PbANKA_11_v3	758355	759667	1313	759130	123	47.5607	5.09233	44.7242	●
PbANKA_11_v3	764423	765558	1136	764813	115	35.5786	4.08889	33.246	●
PbANKA_11_v3	838042	838409	368	838151	81	20.1811	3.33058	18.2668	●
PbANKA_11_v3	866263	866842	580	866531	74	16.8338	3.09031	15.0109	●
PbANKA_11_v3	889205	890003	799	889410	99	21.6637	3.07752	19.7114	●
PbANKA_11_v3	902894	903623	730	903044	80	15.4396	2.78337	13.6552
PbANKA_11_v3	905622	906112	491	906050	71	13.0143	2.66708	11.3032
PbANKA_11_v3	948142	948526	385	948346	76	13.6081	2.64428	11.8787
PbANKA_11_v3	965554	966438	885	966101	75	19.0498	3.35665	17.1661	●
PbANKA_11_v3	1005810	1008109	2300	1006658	144	62.9608	5.88945	57.8463	●
PbANKA_11_v3	1029950	1030596	647	1030123	75	14.6465	2.78952	12.8862	●
PbANKA_11_v3	1050184	1050862	679	1050441	90	20.6961	3.16582	18.7684	●
PbANKA_11_v3	1112976	1113826	851	1113390	106	24.1586	3.18277	22.1428	●
PbANKA_11_v3	1116790	1117480	691	1117356	81	15.8923	2.81599	14.0953
PbANKA_11_v3	1124065	1125597	1533	1124826	126	44.559	4.66144	41.8882	●
PbANKA_11_v3	1130861	1132538	1678	1131967	112	34.0712	4.02098	31.7847	●
PbANKA_11_v3	1161435	1162130	696	1161639	105	31.7609	3.98228	29.5395	●
PbANKA_11_v3	1222348	1222830	483	1222621	81	17.2043	2.96889	15.3708	●
PbANKA_11_v3	1232784	1234154	1371	1233469	135	50.4504	4.94874	47.4161	●
PbANKA_11_v3	1236256	1238978	2723	1237617	143	56.1492	5.22957	52.604	●
PbANKA_11_v3	1357638	1358640	1003	1357884	80	18.4822	3.14623	16.6136	●
PbANKA_11_v3	1390331	1390512	182	1390446	60	12.5676	2.85987	10.8709	●
PbANKA_11_v3	1423274	1424168	895	1423668	96	22.3247	3.20723	20.3556
PbANKA_11_v3	1438122	1439206	1085	1438636	107	21.8396	2.94937	19.8832	●
PbANKA_11_v3	1468416	1469523	1108	1468987	137	45.3468	4.39925	42.6358	●
PbANKA_11_v3	1564146	1565747	1602	1564858	127	39.9753	4.18039	37.4966	●
PbANKA_11_v3	1570310	1571259	950	1571024	73	13.9014	2.73843	12.1628	●
PbANKA_11_v3	1572406	1573312	907	1572829	107	30.1811	3.75724	28.0042	●
PbANKA_11_v3	1647722	1648387	666	1648082	83	14.1478	2.58511	12.402
PbANKA_11_v3	1652244	1653017	774	1652574	82	15.7362	2.77878	13.9442	●
PbANKA_11_v3	1709519	1709836	318	1709622	79	13.9428	2.62949	12.2031	●
PbANKA_12_v3	84366	85969	1604	85222	139	45.5125	4.35882	42.7923	●
PbANKA_12_v3	96715	97373	659	97032	91	27.6533	3.95303	25.5457	●
PbANKA_12_v3	101873	103370	1498	102588	141	63.6071	6.09718	58.2237	●
PbANKA_12_v3	105753	107050	1298	106440	109	32.691	3.96372	30.4434	●
PbANKA_12_v3	134614	135672	1059	135339	104	26.2406	3.42923	24.1698	●
PbANKA_12_v3	138852	140115	1264	139445	90	20.6961	3.16582	18.7684	●
PbANKA_12_v3	147279	148180	902	147680	94	20.9188	3.10264	18.9854
PbANKA_12_v3	148293	148634	342	148474	83	17.8518	3.00057	16.0004	●
PbANKA_12_v3	174633	175296	664	174900	68	13.5348	2.79949	11.8081	●
PbANKA_12_v3	179591	181838	2248	180991	144	53.919	4.9795	50.6088	●
PbANKA_12_v3	196676	197313	638	197146	76	18.1169	3.20444	16.2584	●
PbANKA_12_v3	218435	220038	1604	219299	138	58.3892	5.65815	54.5437	●
PbANKA_12_v3	222348	223609	1262	222821	99	24.3187	3.34792	22.2983	●
PbANKA_12_v3	224341	225447	1107	224825	112	33.1981	3.93119	30.9354	●
PbANKA_12_v3	226768	227708	941	227483	96	21.5791	3.12963	19.6287
PbANKA_12_v3	232873	234486	1614	233754	133	41.6356	4.17201	39.0919	●
PbANKA_12_v3	238589	239299	711	239006	66	11.4719	2.56508	9.81128
PbANKA_12_v3	243640	244429	790	244048	90	20.326	3.12506	18.4079
PbANKA_12_v3	273452	274607	1156	274225	100	27.3967	3.65007	25.2948
PbANKA_12_v3	285227	286191	965	285917	110	33.4919	4.01887	31.2212	●
PbANKA_12_v3	306475	307628	1154	307214	112	35.8265	4.20545	33.486	●
PbANKA_12_v3	313157	314171	1015	313616	101	36.6014	4.69473	34.239	●
PbANKA_12_v3	365111	366187	1077	365994	72	13.8573	2.75368	12.1209	●
PbANKA_12_v3	376749	377241	493	376999	78	17.097	3.0245	15.2668	●
PbANKA_12_v3	392934	394439	1506	393700	144	58.201	5.39638	54.395	●
PbANKA_12_v3	395736	396102	367	395788	61	11.1363	2.62263	9.48772
PbANKA_12_v3	397281	399289	2009	398712	140	51.7454	4.90529	48.6222	●
PbANKA_12_v3	427597	430106	2510	428028	100	28.3337	3.75257	26.2078	●
PbANKA_12_v3	442065	443210	1146	442510	74	12.8251	2.58679	11.1198
PbANKA_12_v3	458409	459876	1468	459279	144	59.3706	5.51457	55.3719	●
PbANKA_12_v3	468625	469912	1288	469175	109	28.1844	3.50665	26.0622	●
PbANKA_12_v3	501915	502470	556	502152	87	16.5147	2.77219	14.7006
PbANKA_12_v3	517597	520772	3176	518664	143	55.0208	5.11916	51.6167	●
PbANKA_12_v3	546612	547013	402	546711	65	11.0422	2.5268	9.39691
PbANKA_12_v3	570093	570874	782	570482	108	32.2532	3.94646	30.0178	●
PbANKA_12_v3	638578	639245	668	638751	79	14.0792	2.64514	12.3351	●
PbANKA_12_v3	655420	657629	2210	656498	142	49.9147	4.67028	46.9229	●
PbANKA_12_v3	673124	676595	3472	675432	136	43.1533	4.22908	40.5462	●
PbANKA_12_v3	711234	711785	552	711542	72	11.8794	2.50692	10.2047	●
PbANKA_12_v3	737273	738170	898	737596	86	18.3062	2.9877	16.4424
PbANKA_12_v3	770559	771220	662	770974	90	18.9136	2.972	17.0335	●
PbANKA_12_v3	791253	792761	1509	791995	92	20.9896	3.15315	19.0542
PbANKA_12_v3	802789	803429	641	803022	96	22.3247	3.20723	20.3556
PbANKA_12_v3	849991	850587	597	850054	93	20.7703	3.10803	18.8406	●
PbANKA_12_v3	910150	911120	971	910861	98	31.2306	4.14843	29.0243	●
PbANKA_12_v3	939337	940205	869	939895	116	34.6473	3.96686	32.343	●
PbANKA_12_v3	942522	943878	1357	943056	114	31.0444	3.66604	28.8425	●
PbANKA_12_v3	959772	960973	1202	960331	85	27.255	4.12054	25.1572	●
PbANKA_12_v3	973397	974444	1048	973989	92	20.9896	3.15315	19.0542	●
PbANKA_12_v3	1025593	1026685	1093	1026289	110	32.4746	3.91264	30.2331	●
PbANKA_12_v3	1033223	1035487	2265	1034439	144	50.0412	4.6224	47.0374	●
PbANKA_12_v3	1048943	1050168	1226	1049546	89	20.6551	3.1842	18.7284	●
PbANKA_12_v3	1058047	1059262	1216	1058554	111	33.5978	4.00077	31.3242
PbANKA_12_v3	1072854	1073736	883	1073241	112	32.2656	3.83671	30.0297	●
PbANKA_12_v3	1139776	1142219	2444	1141781	136	50.9151	4.96023	47.8505	●
PbANKA_12_v3	1223615	1224352	738	1223943	100	34.2398	4.4404	31.9481	●
PbANKA_12_v3	1234989	1235785	797	1235204	70	11.5645	2.50268	9.90074
PbANKA_12_v3	1399081	1399884	804	1399506	108	32.2532	3.94646	30.0178	●
PbANKA_12_v3	1435109	1436554	1446	1435926	128	42.8814	4.43003	40.2862	●
PbANKA_12_v3	1465788	1466275	488	1465966	77	14.2802	2.70538	12.5305
PbANKA_12_v3	1493215	1494664	1450	1493787	137	49.6343	4.80092	46.6596	●
PbANKA_12_v3	1494845	1495049	205	1494890	80	17.7521	3.05719	15.9039	●
PbANKA_12_v3	1527834	1529591	1758	1529143	115	26.9827	3.26824	24.892	●
PbANKA_12_v3	1553307	1554634	1328	1554238	111	29.7603	3.6136	27.5949	●
PbANKA_12_v3	1571601	1572357	757	1571964	94	19.8622	2.9927	17.9566	●
PbANKA_12_v3	1607773	1608171	399	1607960	91	20.8428	3.1594	18.9113	●
PbANKA_12_v3	1623352	1625414	2063	1623973	138	46.0082	4.43113	43.261	●
PbANKA_12_v3	1647080	1648227	1148	1647688	94	22.2161	3.2404	20.2502	●
PbANKA_12_v3	1668491	1669604	1114	1668936	120	41.2799	4.52288	38.7508	●
PbANKA_12_v3	1712198	1713379	1182	1712759	96	23.4955	3.33111	21.4966
PbANKA_12_v3	1724758	1725690	933	1725222	122	41.9335	4.52459	39.3777	●
PbANKA_13_v3	99984	101360	1377	100971	118	43.3936	4.82283	40.7768	●
PbANKA_13_v3	117592	118478	887	118004	83	18.5593	3.08316	16.6887	●
PbANKA_13_v3	141944	142644	701	142200	131	47.3856	4.77919	44.5589	●
PbANKA_13_v3	191632	193331	1700	192334	138	54.599	5.25938	51.229	●
PbANKA_13_v3	196278	198991	2714	197842	139	51.4581	4.91098	48.3598	●
PbANKA_13_v3	224920	226030	1111	225448	125	40.3404	4.27201	37.8485	●
PbANKA_13_v3	265424	267573	2150	266159	140	61.6727	5.92849	57.1268	●
PbANKA_13_v3	284398	285385	988	284834	131	49.3004	4.9742	46.3517	●
PbANKA_13_v3	348898	349409	512	349139	78	16.6359	2.96793	14.8188
PbANKA_13_v3	435860	436971	1112	436226	119	35.4814	3.9677	33.1516	●
PbANKA_13_v3	437556	439476	1921	438767	140	40.8169	3.93107	38.3065	●
PbANKA_13_v3	457044	457654	611	457176	82	16.6365	2.8815	14.8194	●
PbANKA_13_v3	459989	460716	728	460230	103	33.2191	4.21031	30.9561	●
PbANKA_13_v3	482473	484115	1643	483159	101	25.2191	3.39477	23.1759	●
PbANKA_13_v3	486286	487617	1332	486849	92	19.5593	3.00058	17.6616	●
PbANKA_13_v3	517895	519101	1207	518465	140	47.3404	4.49489	44.5157	●
PbANKA_13_v3	549960	550704	745	550317	90	20.6961	3.16582	18.7684	●
PbANKA_13_v3	554010	556363	2354	555309	144	54.9908	5.08156	51.5876	●
PbANKA_13_v3	559687	562724	3038	561205	144	54.4432	5.02923	51.1076	●
PbANKA_13_v3	576203	577332	1130	576643	103	27.3934	3.5715	25.2916	●
PbANKA_13_v3	651268	652068	801	651659	120	37.677	4.1553	35.2805	●
PbANKA_13_v3	661889	664209	2321	663309	143	50.6022	4.70294	47.5582	●
PbANKA_13_v3	779758	781751	1994	780311	112	36.948	4.32618	34.5739	●
PbANKA_13_v3	826594	827356	763	827010	94	23.1246	3.33878	21.1356	●
PbANKA_13_v3	911085	911883	799	911469	103	29.2259	3.76543	27.0758	●
PbANKA_13_v3	938800	939343	544	939119	81	15.8923	2.81599	14.0953	●
PbANKA_13_v3	956785	958151	1367	957388	139	47.8702	4.57231	45.0147	●
PbANKA_13_v3	976683	977441	759	976753	78	13.952	2.64832	12.2121	●
PbANKA_13_v3	996575	997311	737	996771	78	19.7631	3.36234	17.8601	●
PbANKA_13_v3	1037091	1037927	837	1037575	92	21.991	3.2623	20.0309	●
PbANKA_13_v3	1038943	1039872	930	1039441	122	41.977	4.52908	39.4204	●
PbANKA_13_v3	1082094	1083993	1900	1082969	141	51.1334	4.81448	48.0534	●
PbANKA_13_v3	1135715	1136273	559	1135949	79	14.6741	2.71376	12.9121
PbANKA_13_v3	1161810	1162313	504	1162097	80	17.2813	3.00046	15.4466	●
PbANKA_13_v3	1202919	1203270	352	1203078	60	11.1623	2.64899	9.51273
PbANKA_13_v3	1215174	1215701	528	1215528	79	15.9014	2.85769	14.1036
PbANKA_13_v3	1215789	1217124	1336	1215977	97	29.5326	3.98045	27.3739
PbANKA_13_v3	1226455	1227115	661	1226669	74	15.4758	2.91522	13.6903	●
PbANKA_13_v3	1258441	1259362	922	1259038	67	11.5791	2.55986	9.91495	●
PbANKA_13_v3	1276009	1278505	2497	1276438	110	37.6641	4.47413	35.2684	●
PbANKA_13_v3	1283808	1286104	2297	1285170	117	39.9531	4.48312	37.4754	●
PbANKA_13_v3	1358221	1360544	2324	1359359	138	55.9503	5.39909	52.4453
PbANKA_13_v3	1362985	1363789	805	1363345	106	37.5161	4.60556	35.125	●
PbANKA_13_v3	1386487	1387261	775	1386896	102	26.3921	3.4922	24.3165	●
PbANKA_13_v3	1414872	1415942	1071	1415477	103	29.2259	3.76543	27.0758	●
PbANKA_13_v3	1446074	1446745	672	1446438	78	13.9222	2.64486	12.183
PbANKA_13_v3	1449768	1451066	1299	1450311	123	48.4727	5.19471	45.5808	●
PbANKA_13_v3	1452683	1454140	1458	1453721	134	57.8434	5.77452	54.085	●
PbANKA_13_v3	1459456	1459992	537	1459657	74	17.0189	3.11456	15.1906	●
PbANKA_13_v3	1466444	1467108	665	1466763	85	17.8134	2.95336	15.9631	●
PbANKA_13_v3	1504884	1505493	610	1505117	85	23.9966	3.69223	21.9849	●
PbANKA_13_v3	1522310	1524806	2497	1523526	142	40.5539	3.86561	38.0539	●
PbANKA_13_v3	1524942	1525839	898	1525410	98	31.3406	4.16161	29.1308
PbANKA_13_v3	1617042	1617818	777	1617465	100	24.0607	3.29859	22.0468	●
PbANKA_13_v3	1619199	1619872	674	1619595	89	18.4239	2.93934	16.5568	●
PbANKA_13_v3	1651103	1651621	519	1651515	72	12.2776	2.55589	10.5901
PbANKA_13_v3	1669322	1670423	1102	1669861	116	32.685	3.77492	30.4375	●
PbANKA_13_v3	1676552	1678152	1601	1677449	119	35.9928	4.01751	33.6476	●
PbANKA_13_v3	1706652	1707342	691	1706838	93	21.1367	3.14705	19.1976	●
PbANKA_13_v3	1715487	1716130	644	1715825	61	10.4106	2.51825	8.78856
PbANKA_13_v3	1716731	1718305	1575	1717632	116	32.2147	3.7298	29.9804	●
PbANKA_13_v3	1746523	1746986	464	1746825	57	9.86446	2.52167	8.26338	●
PbANKA_13_v3	1752042	1752943	902	1752687	92	25.0833	3.61234	23.0435	●
PbANKA_13_v3	1768574	1769288	715	1768790	108	30.3022	3.74321	28.1216	●
PbANKA_13_v3	1771613	1773646	2034	1772986	144	51.2928	4.7356	48.201	●
PbANKA_13_v3	1788681	1790172	1492	1789324	101	26.2585	3.50282	24.1865	●
PbANKA_13_v3	1803546	1804253	708	1803995	75	14.7869	2.80683	13.0225
PbANKA_13_v3	1829298	1831624	2327	1830527	143	61.1664	5.74181	56.7699	●
PbANKA_13_v3	1852158	1852695	538	1852386	62	11.1194	2.59843	9.47118
PbANKA_13_v3	1870016	1870932	917	1870441	96	21.2163	3.09223	19.2752	●
PbANKA_13_v3	1879829	1880442	614	1880150	77	16.217	2.9393	14.4106	●
PbANKA_13_v3	1887141	1892695	5555	1891169	144	43.2783	4.04259	40.6663
PbANKA_13_v3	1893613	1893929	317	1893772	69	13.4853	2.77028	11.7596
PbANKA_13_v3	1916942	1917663	722	1917266	86	22.7351	3.50485	20.7558	●
PbANKA_13_v3	1943031	1943769	739	1943403	81	17.4549	2.99853	15.6149	●
PbANKA_13_v3	1955664	1961546	5883	1960649	143	53.6277	4.98521	50.361	●
PbANKA_13_v3	1991321	1991742	422	1991613	66	14.4986	2.98298	12.7423	●
PbANKA_13_v3	1994457	1995062	606	1994684	77	14.3491	2.71356	12.5971	●
PbANKA_13_v3	2003768	2006814	3047	2005676	118	31.5527	3.62047	29.337	●
PbANKA_13_v3	2012489	2013115	627	2012792	97	20.3173	2.98156	18.3999	●
PbANKA_13_v3	2024036	2024647	612	2024312	72	14.3057	2.81093	12.5556	●
PbANKA_13_v3	2048771	2048987	217	2048842	84	15.4446	2.70968	13.6597	●
PbANKA_13_v3	2056028	2057411	1384	2056856	110	25.8787	3.26533	23.8178	●
PbANKA_13_v3	2079275	2079954	680	2079665	70	11.8306	2.5362	10.1578	●
PbANKA_13_v3	2095232	2095921	690	2095373	71	12.0053	2.54008	10.3266
PbANKA_13_v3	2118651	2120660	2010	2119610	138	51.6661	4.96524	48.5498
PbANKA_13_v3	2128958	2129979	1022	2129310	98	18.5321	2.78927	16.6624	●
PbANKA_13_v3	2166642	2167587	946	2167020	109	28.617	3.54907	26.4835	●
PbANKA_13_v3	2182935	2183885	951	2183238	80	16.2633	2.87953	14.4555
PbANKA_13_v3	2188910	2192152	3243	2190884	144	52.37	4.83458	49.2018	●
PbANKA_13_v3	2227989	2229446	1458	2228650	104	28.7744	3.69023	26.6364	●
PbANKA_13_v3	2294579	2295688	1110	2295183	100	30.8866	4.04077	28.6898	●
PbANKA_13_v3	2301792	2303867	2076	2302827	140	46.5775	4.42632	43.8	●
PbANKA_13_v3	2320520	2321240	721	2320935	91	25.8498	3.73266	23.7898	●
PbANKA_13_v3	2345932	2347472	1541	2346402	108	34.3546	4.17305	32.0592	●
PbANKA_13_v3	2405357	2405622	266	2405388	64	12.1635	2.70202	10.4797	●
PbANKA_13_v3	2407026	2409355	2330	2408479	143	58.8327	5.49912	54.9316	●
PbANKA_13_v3	2417001	2417731	731	2417430	71	14.342	2.83798	12.5905	●
PbANKA_13_v3	2440486	2442264	1779	2440971	113	32.3284	3.81663	30.0912	●
PbANKA_13_v3	2458790	2459909	1120	2459105	67	12.9845	2.74779	11.2743	●
PbANKA_13_v3	2473281	2474522	1242	2473870	111	30.1531	3.65212	27.9771	●
PbANKA_14_v3	83373	85426	2054	84539	135	44.6103	4.38836	41.9372	●
PbANKA_14_v3	130722	132561	1840	132141	91	17.1375	2.76745	15.3065
PbANKA_14_v3	175479	175864	386	175732	74	15.1297	2.87136	13.3544
PbANKA_14_v3	299293	302128	2836	301638	140	53.1003	5.03668	49.8673	●
PbANKA_14_v3	373597	374760	1164	374274	123	49.2016	5.2776	46.2615	●
PbANKA_14_v3	375526	375955	430	375839	65	11.0422	2.5268	9.39691
PbANKA_14_v3	390366	392440	2075	391256	141	63.2116	6.05297	57.9791	●
PbANKA_14_v3	407037	408665	1629	407876	125	38.1783	4.0653	35.7657	●
PbANKA_14_v3	425903	426125	223	426077	59	10.9336	2.63804	9.29277	●
PbANKA_14_v3	440045	440888	844	440504	83	16.2026	2.81225	14.3973	●
PbANKA_14_v3	470433	471042	610	470681	87	21.0292	3.27504	19.0926	●
PbANKA_14_v3	501413	503057	1645	502068	134	42.8232	4.25279	40.2306	●
PbANKA_14_v3	508846	510589	1744	509498	143	62.9571	5.9334	57.8463	●
PbANKA_14_v3	558109	558993	885	558627	98	33.8549	4.47055	31.5744	●
PbANKA_14_v3	563636	565013	1378	564375	128	40.6153	4.21305	38.1123	●
PbANKA_14_v3	568456	569777	1322	568982	141	61.4291	5.85678	56.9501	●
PbANKA_14_v3	569875	571490	1616	570898	87	17.1382	2.83926	15.3068
PbANKA_14_v3	576380	577172	793	576875	77	13.7651	2.64457	12.0308
PbANKA_14_v3	601266	601950	685	601701	70	12.1842	2.581	10.4999
PbANKA_14_v3	605552	607405	1854	607032	110	35.6435	4.24962	33.309	●
PbANKA_14_v3	660413	661963	1551	661315	140	60.2937	5.77766	56.0758	●
PbANKA_14_v3	685330	686744	1415	686148	92	18.8826	2.9297	17.0033	●
PbANKA_14_v3	698250	699252	1003	698844	125	36.6472	3.92293	34.2827	●
PbANKA_14_v3	748990	749915	926	749494	103	27.3934	3.5715	25.2916	●
PbANKA_14_v3	769456	770217	762	769793	110	41.4662	4.91831	38.9297	●
PbANKA_14_v3	789325	790534	1210	790163	111	29.3169	3.57041	27.1641	●
PbANKA_14_v3	823574	827086	3513	825863	144	48.8281	4.51449	45.9093	●
PbANKA_14_v3	847372	847809	438	847592	112	32.4762	3.85792	30.2346	●
PbANKA_14_v3	887421	887618	198	887490	65	11.5927	2.60148	9.92783
PbANKA_14_v3	992060	994418	2359	993264	144	50.0412	4.6224	47.0374	●
PbANKA_14_v3	1027310	1027786	477	1027740	66	14.236	2.94561	12.4874	●
PbANKA_14_v3	1027907	1028926	1020	1028240	139	61.5299	5.95858	57.0159	●
PbANKA_14_v3	1134095	1135174	1080	1134717	136	63.6971	6.35701	58.2955	●
PbANKA_14_v3	1147091	1150091	3001	1149584	119	49.276	5.46415	46.3304	●
PbANKA_14_v3	1171438	1172585	1148	1171915	121	33.2947	3.71174	31.0295	●
PbANKA_14_v3	1239576	1240459	884	1239990	96	25.1622	3.51198	23.1203
PbANKA_14_v3	1240592	1242914	2323	1242084	133	40.518	4.072	38.0195
PbANKA_14_v3	1281210	1281453	244	1281353	60	10.7698	2.59128	9.13473	●
PbANKA_14_v3	1290168	1291419	1252	1290526	103	24.1012	3.23798	22.0863	●
PbANKA_14_v3	1301405	1302423	1019	1301765	91	20.3573	3.10661	18.4386	●
PbANKA_14_v3	1357638	1359047	1410	1358222	101	26.9071	3.57124	24.8186	●
PbANKA_14_v3	1360023	1361541	1519	1360784	116	31.7523	3.68575	29.5311	●
PbANKA_14_v3	1377943	1380295	2353	1379067	144	65.1245	6.12448	58.4156	●
PbANKA_14_v3	1406058	1407311	1254	1406641	133	45.634	4.54324	42.9079	●
PbANKA_14_v3	1408301	1409684	1384	1409267	107	30.6585	3.8069	28.468	●
PbANKA_14_v3	1413512	1413973	462	1413602	54	9.87159	2.59136	8.27043	●
PbANKA_14_v3	1423528	1427670	4143	1424861	143	47.5714	4.43162	44.7337	●
PbANKA_14_v3	1429069	1429522	454	1429316	82	19.5325	3.22392	17.6355	●
PbANKA_14_v3	1480137	1481204	1068	1480518	89	19.4564	3.05143	17.5617	●
PbANKA_14_v3	1482015	1482946	932	1482533	113	29.579	3.54932	27.4192	●
PbANKA_14_v3	1553511	1553996	486	1553842	76	12.7753	2.54594	11.072	●
PbANKA_14_v3	1558615	1559828	1214	1559493	116	37.3	4.2361	34.9159	●
PbANKA_14_v3	1581836	1582905	1070	1582312	94	20.2081	3.02847	18.2931
PbANKA_14_v3	1606180	1606463	284	1606349	47	9.03629	2.63063	7.46932	●
PbANKA_14_v3	1616520	1618008	1489	1617597	103	22.6178	3.09353	20.6413	●
PbANKA_14_v3	1625711	1626684	974	1626084	101	24.5994	3.33125	22.5717	●
PbANKA_14_v3	1653623	1654111	489	1653849	82	17.0406	2.92815	15.2117	●
PbANKA_14_v3	1686467	1687907	1441	1686886	73	14.0331	2.75494	12.2909
PbANKA_14_v3	1688544	1689911	1368	1689136	121	35.7015	3.93624	33.3649	●
PbANKA_14_v3	1709645	1710576	932	1709964	120	36.7458	4.06364	34.3788	●
PbANKA_14_v3	1731276	1731752	477	1731465	78	21.49	3.59159	19.542	●
PbANKA_14_v3	1741329	1741584	256	1741419	59	10.8067	2.61908	9.16981	●
PbANKA_14_v3	1796073	1796862	790	1796613	85	18.8577	3.07202	16.9792	●
PbANKA_14_v3	1839852	1840472	621	1840257	72	12.6954	2.60764	10.9943	●
PbANKA_14_v3	1870429	1871444	1016	1871010	111	31.1367	3.74967	28.9328
PbANKA_14_v3	1916579	1917600	1022	1917052	90	21.4583	3.25062	19.511
PbANKA_14_v3	1926823	1927707	885	1927319	81	19.7772	3.28023	17.874	●
PbANKA_14_v3	1933294	1934118	825	1933802	75	12.8898	2.57677	11.1825	●
PbANKA_14_v3	1985511	1986329	819	1985961	101	28.417	3.73356	26.2891	●
PbANKA_14_v3	1992179	1992566	388	1992301	61	11.1715	2.62773	9.52172	●
PbANKA_14_v3	2012112	2012515	404	2012150	77	15.4815	2.84944	13.6959	●
PbANKA_14_v3	2032706	2033017	312	2032859	73	14.0257	2.75401	12.2839	●
PbANKA_14_v3	2033265	2034490	1226	2033928	76	13.3247	2.61067	11.604
PbANKA_14_v3	2040488	2041071	584	2040945	79	14.4614	2.68914	12.7066
PbANKA_14_v3	2044372	2046020	1649	2045492	93	18.3842	2.85987	16.5184
PbANKA_14_v3	2052978	2053761	784	2053509	83	17.0953	2.91348	15.2653	●
PbANKA_14_v3	2057265	2057786	522	2057571	72	13.7475	2.73974	12.0138
PbANKA_14_v3	2119536	2120434	899	2120136	78	16.3188	2.92931	14.51	●
PbANKA_14_v3	2150372	2151635	1264	2151272	94	23.215	3.34866	21.2234	●
PbANKA_14_v3	2177215	2177684	470	2177502	88	24.0079	3.60108	21.9962	●
PbANKA_14_v3	2180754	2182960	2207	2181752	137	38.523	3.80763	36.0984	●
PbANKA_14_v3	2183428	2184818	1391	2184225	129	38.093	3.95513	35.683	●
PbANKA_14_v3	2222079	2223163	1085	2222588	133	47.4938	4.72337	44.6602	●
PbANKA_14_v3	2266334	2267572	1239	2267017	125	37.1494	3.96927	34.7698	●
PbANKA_14_v3	2275896	2277326	1431	2276279	97	29.644	3.99359	27.482	●
PbANKA_14_v3	2300062	2301870	1809	2301027	142	48.0842	4.5048	45.2146	●
PbANKA_14_v3	2322250	2323414	1165	2323071	114	30.148	3.58046	27.9721
PbANKA_14_v3	2330070	2330765	696	2330422	106	27.3552	3.49455	25.2544	●
PbANKA_14_v3	2357355	2357883	529	2357708	66	13.5682	2.85161	11.8402	●
PbANKA_14_v3	2391902	2392117	216	2392025	69	11.5595	2.51992	9.89625
PbANKA_14_v3	2447674	2450213	2540	2448939	144	40.7874	3.8418	38.278	●

## Sheet: S1B
Table S1B. ChIP-seq analysis of PbSIP2. <Peaks identified in experiment 2>
chr	start	end	length	abs_summit	pileup	"-LOG10(pvalue)"	fold_enrichment	"-LOG10(qvalue)"	common
PbANKA_00_v3_archived_contig_1	56600	56703	104	56656	11	7.67904	5.12121	6.29062	●
PbANKA_00_v3_archived_contig_3	24273	24426	154	24300	13	4.92568	3.21249	3.68155
PbANKA_01_v3	79	164	86	111	9	7.08183	5.08136	5.72137
PbANKA_01_v3	17555	17651	97	17592	51	11.9701	3.03767	10.4101
PbANKA_01_v3	42128	43079	952	42618	140	32.171	3.25554	29.7693	●
PbANKA_01_v3	75851	76448	598	76121	113	21.0686	2.78978	19.1997	●
PbANKA_01_v3	137633	139059	1427	138424	141	36.9024	3.5967	34.0942	●
PbANKA_01_v3	165016	166748	1733	165558	142	29.3111	3.02068	27.0905	●
PbANKA_01_v3	190736	191924	1189	191389	133	40.0624	4.03168	36.8633	●
PbANKA_01_v3	209046	209592	547	209301	107	18.0551	2.61527	16.2886	●
PbANKA_01_v3	254451	256732	2282	255755	142	35.4485	3.4671	32.7705	●
PbANKA_01_v3	265269	266223	955	265518	101	20.1462	2.89349	18.3086
PbANKA_01_v3	334770	337370	2601	335901	142	39.3508	3.76931	36.2401	●
PbANKA_01_v3	345102	346414	1313	345581	138	28.5933	3.024	26.4113	●
PbANKA_01_v3	361412	363372	1961	362711	142	40.5432	3.86475	37.2648	●
PbANKA_01_v3	363453	364549	1097	364172	100	17.5076	2.66224	15.7595
PbANKA_01_v3	377030	377724	695	377418	100	18.9249	2.79447	17.1296
PbANKA_01_v3	396993	398339	1347	397569	128	27.9579	3.12379	25.8072	●
PbANKA_01_v3	424985	426188	1204	425612	128	24.9155	2.88888	22.9004	●
PbANKA_01_v3	431118	435163	4046	431869	142	31.2055	3.15496	28.8739	●
PbANKA_01_v3	438299	438877	579	438704	99	21.0242	3.01415	19.1561
PbANKA_01_v3	448073	450366	2294	449133	142	37.5866	3.6308	34.7083	●
PbANKA_01_v3	455507	457179	1673	456651	135	30.9097	3.2406	28.5948	●
PbANKA_01_v3	462768	464220	1453	463462	133	29.868	3.19295	27.6155	●
PbANKA_01_v3	479788	481771	1984	480871	139	32.1468	3.26962	29.7479	●
PbANKA_01_v3	484855	485986	1132	485382	139	38.42	3.75674	35.4463	●
PbANKA_02_v3	770	846	77	795	37	10.0601	3.23526	8.57153
PbANKA_02_v3	72863	77118	4256	73763	125	27.7259	3.15373	25.5865	●
PbANKA_02_v3	139179	140016	838	139780	105	17.6844	2.60927	15.9299	●
PbANKA_02_v3	156673	158608	1936	157113	131	28.1955	3.09575	26.0328	●
PbANKA_02_v3	232265	232992	728	232633	139	41.9436	4.04859	38.4147	●
PbANKA_02_v3	276767	278261	1495	277390	125	23.5089	2.8217	21.5506
PbANKA_02_v3	317553	318829	1277	318220	138	33.9308	3.4216	31.392	●
PbANKA_02_v3	320367	321236	870	320764	97	16.6965	2.62972	14.9744	●
PbANKA_02_v3	433866	435413	1548	434898	135	28.3129	3.04564	26.1449	●
PbANKA_02_v3	478694	481470	2777	479471	142	31.8649	3.20241	29.4869	●
PbANKA_02_v3	510794	512070	1277	511634	118	23.0436	2.88164	21.1036	●
PbANKA_02_v3	524898	525218	321	525143	57	11.3174	2.74589	9.781	●
PbANKA_02_v3	547721	549195	1475	548295	139	33.0309	3.33591	30.5662
PbANKA_02_v3	550169	551694	1526	550962	129	26.335	2.98293	24.2607	●
PbANKA_02_v3	554114	554732	619	554416	109	20.5152	2.80033	18.665
PbANKA_02_v3	559716	561405	1690	560731	142	35.5016	3.47111	32.8211	●
PbANKA_02_v3	598324	598405	82	598372	67	34.2342	6.53696	31.6692	●
PbANKA_03_v3	37249	38310	1062	37614	136	28.811	3.06804	26.6181	●
PbANKA_03_v3	44557	44803	247	44721	107	20.6983	2.84675	18.8416
PbANKA_03_v3	56408	56975	568	56710	88	17.9994	2.91322	16.235
PbANKA_03_v3	116594	118865	2272	118018	139	33.2405	3.35174	30.7574	●
PbANKA_03_v3	167274	168001	728	167716	131	30.1731	3.24928	27.9027	●
PbANKA_03_v3	173423	174090	668	173699	127	29.6238	3.27373	27.3849	●
PbANKA_03_v3	188163	189040	878	188700	142	37.7105	3.64042	34.8127	●
PbANKA_03_v3	236804	237587	784	237101	123	25.4575	3.00272	23.4205	●
PbANKA_03_v3	244159	244957	799	244468	97	17.205	2.67798	15.4663	●
PbANKA_03_v3	265321	266660	1340	265926	131	31.5729	3.36039	29.2164	●
PbANKA_03_v3	270850	271425	576	271232	88	14.3001	2.52471	12.6575
PbANKA_03_v3	306641	306974	334	306769	87	14.4969	2.55974	12.8476
PbANKA_03_v3	358380	358869	490	358650	107	20.1408	2.79724	18.3035	●
PbANKA_03_v3	368937	369821	885	369289	116	31.5698	3.66845	29.2146	●
PbANKA_03_v3	383595	384299	705	384033	102	16.4075	2.53543	14.6949	●
PbANKA_03_v3	390715	392426	1712	391837	141	42.8761	4.07957	39.1837	●
PbANKA_03_v3	400432	401858	1427	401186	130	36.1217	3.7584	33.386	●
PbANKA_03_v3	406330	408314	1985	407423	142	33.933	3.35373	31.392	●
PbANKA_03_v3	413555	414797	1243	413876	123	27.207	3.14458	25.094	●
PbANKA_03_v3	421877	422828	952	422330	126	23.4205	2.80195	21.4656	●
PbANKA_03_v3	425767	426174	408	425964	116	31.5698	3.66845	29.2146	●
PbANKA_03_v3	463095	464562	1468	463888	125	23.5089	2.8217	21.5506	●
PbANKA_03_v3	494702	496612	1911	496001	142	33.2282	3.30172	30.7456	●
PbANKA_03_v3	497546	498946	1401	497796	128	37.3573	3.91357	34.5023	●
PbANKA_03_v3	510631	512293	1663	511007	124	23.0467	2.79931	21.1061	●
PbANKA_03_v3	520139	520844	706	520444	102	25.8048	3.43157	23.7541	●
PbANKA_03_v3	543540	544025	486	543978	128	35.2291	3.72548	32.5736	●
PbANKA_03_v3	544256	544472	217	544297	108	24.2909	3.15658	22.3016	●
PbANKA_03_v3	545396	546377	982	545873	137	39.8893	3.92167	36.706	●
PbANKA_03_v3	549696	550727	1032	549875	101	21.1491	2.98936	19.2774
PbANKA_03_v3	553022	554557	1536	554105	112	21.9123	2.87606	20.014	●
PbANKA_03_v3	589185	589392	208	589246	91	15.0924	2.56102	13.4229
PbANKA_04_v3	105	270	166	213	33	7.30276	2.73814	5.93206
PbANKA_04_v3	93719	94809	1091	94270	134	27.2113	2.97845	25.0975	●
PbANKA_04_v3	97534	99521	1988	98967	141	37.1371	3.61497	34.299	●
PbANKA_04_v3	139314	140821	1508	139767	141	33.396	3.33027	30.8999	●
PbANKA_04_v3	164384	164809	426	164570	90	16.052	2.67296	14.3511
PbANKA_04_v3	171656	172839	1184	172016	112	18.7347	2.60905	16.945	●
PbANKA_04_v3	185963	187349	1387	187062	109	20.8627	2.83062	19.0001	●
PbANKA_04_v3	187760	188474	715	188162	93	19.0614	2.92929	17.2615
PbANKA_04_v3	211628	211865	238	211805	112	31.8117	3.79123	29.4384	●
PbANKA_04_v3	212003	212206	204	212050	110	30.7983	3.74149	28.492	●
PbANKA_04_v3	233655	234670	1016	234271	126	30.135	3.33353	27.8667	●
PbANKA_04_v3	250681	252224	1544	251577	128	30.6691	3.34114	28.3701	●
PbANKA_04_v3	271534	272198	665	271980	96	15.7763	2.55681	14.084
PbANKA_04_v3	343143	343507	365	343268	75	13.0506	2.59595	11.4515
PbANKA_04_v3	376574	376924	351	376819	97	16.2027	2.58317	14.4968	●
PbANKA_04_v3	381784	384126	2343	382216	138	36.5941	3.63033	33.8094	●
PbANKA_04_v3	386431	388005	1575	386877	142	33.933	3.35373	31.392	●
PbANKA_04_v3	391928	392701	774	392384	118	36.4923	4.09473	33.717	●
PbANKA_04_v3	405895	406376	482	406244	86	20.8602	3.28052	18.9977	●
PbANKA_04_v3	489819	490352	534	490143	84	13.8695	2.5394	12.2422
PbANKA_04_v3	561074	561742	669	561497	107	19.6674	2.75549	17.8473	●
PbANKA_04_v3	570158	573964	3807	572916	142	24.8074	2.7128	22.7974	●
PbANKA_04_v3	596597	597868	1272	597228	139	30.9781	3.1831	28.6601	●
PbANKA_04_v3	600591	601130	540	600863	88	15.2732	2.62472	13.5977	●
PbANKA_04_v3	624165	625158	994	624678	121	22.7607	2.81685	20.8309	●
PbANKA_04_v3	664860	667412	2553	666562	139	35.824	3.55033	33.1117	●
PbANKA_04_v3	672212	673285	1074	672734	133	22.375	2.64309	20.4599	●
PbANKA_04_v3	698191	699787	1597	699429	112	17.7763	2.53057	16.019	●
PbANKA_04_v3	704051	705241	1191	704589	140	31.4954	3.20583	29.1424	●
PbANKA_05_v3	57352	60508	3157	59175	142	31.2055	3.15496	28.8739	●
PbANKA_05_v3	64833	66177	1345	65321	132	28.0656	3.07083	25.9104	●
PbANKA_05_v3	94165	96019	1855	95124	142	33.2282	3.30172	30.7456	●
PbANKA_05_v3	96638	98637	2000	97851	142	45.4735	4.27582	41.2912	●
PbANKA_05_v3	126584	127082	499	126807	87	15.0195	2.61413	13.3526
PbANKA_05_v3	131144	133941	2798	132552	142	38.5208	3.70375	35.5274	●
PbANKA_05_v3	161198	162117	920	161559	127	28.3294	3.16937	26.1606	●
PbANKA_05_v3	166607	169687	3081	168067	136	29.4449	3.11489	27.2152	●
PbANKA_05_v3	171217	171819	603	171545	116	23.8453	2.97853	21.8737	●
PbANKA_05_v3	209602	210438	837	209891	110	19.37	2.68792	17.5592
PbANKA_05_v3	212456	213681	1226	213256	129	27.8233	3.09763	25.6789	●
PbANKA_05_v3	241991	243744	1754	242711	139	36.9416	3.63833	34.1236	●
PbANKA_05_v3	290662	291301	640	291039	69	12.0008	2.57649	10.4395
PbANKA_05_v3	292770	295109	2340	293290	142	33.2282	3.30172	30.7456	●
PbANKA_05_v3	301338	302740	1403	302107	141	32.6981	3.27863	30.2562	●
PbANKA_05_v3	344627	346796	2170	345513	142	38.7974	3.72552	35.7666	●
PbANKA_05_v3	393326	395409	2084	394381	142	33.933	3.35373	31.392	●
PbANKA_05_v3	413348	414220	873	413909	122	27.5001	3.18574	25.3719	●
PbANKA_05_v3	419035	420623	1589	419634	134	24.9154	2.8118	22.9004	●
PbANKA_05_v3	421419	421977	559	421557	98	19.5086	2.88371	17.6938
PbANKA_05_v3	456684	457595	912	456954	82	13.6939	2.55162	12.0725
PbANKA_05_v3	459119	461405	2287	459816	139	30.9504	3.18106	28.6345	●
PbANKA_05_v3	479880	480571	692	480358	90	16.1572	2.68371	14.4527
PbANKA_05_v3	491631	493602	1972	492910	118	20.8602	2.70563	18.9977
PbANKA_05_v3	497245	498341	1097	497900	132	28.7013	3.1192	26.5138	●
PbANKA_05_v3	499949	501371	1423	500652	113	21.8224	2.85337	19.927	●
PbANKA_05_v3	514966	516034	1069	515810	115	21.4848	2.79631	19.6011	●
PbANKA_05_v3	524769	526071	1303	525264	138	24.0638	2.70586	22.0844
PbANKA_05_v3	540301	542722	2422	541455	142	30.5603	3.10889	28.2669	●
PbANKA_05_v3	547275	549512	2238	548296	127	20.2964	2.55863	18.4536	●
PbANKA_05_v3	565036	566739	1704	565999	135	45.1993	4.44278	41.0759	●
PbANKA_05_v3	574239	574881	643	574474	122	21.6053	2.7137	19.7173	●
PbANKA_05_v3	579602	580824	1223	580124	142	38.389	3.69341	35.4203	●
PbANKA_05_v3	630476	631271	796	631069	115	30.0547	3.54895	27.792	●
PbANKA_05_v3	635450	637521	2072	636796	142	35.3917	3.46281	32.7197	●
PbANKA_05_v3	686711	688393	1683	688143	142	36.9193	3.57923	34.1033	●
PbANKA_05_v3	688613	688875	263	688681	93	21.1273	3.14605	19.2561	●
PbANKA_05_v3	690848	693458	2611	692423	142	32.5587	3.25275	30.1285	●
PbANKA_05_v3	693540	695979	2440	694963	140	31.945	3.23887	29.5613	●
PbANKA_05_v3	696501	698066	1566	697601	133	24.4556	2.79097	22.46	●
PbANKA_05_v3	699942	701455	1514	700918	142	45.431	4.27217	41.2548	●
PbANKA_05_v3	737906	739384	1479	738964	132	29.352	3.16912	27.1286	●
PbANKA_05_v3	741259	741603	345	741380	96	22.0846	3.18213	20.1803	●
PbANKA_05_v3	746693	747486	794	746803	88	14.6492	2.56042	12.9949
PbANKA_05_v3	796469	797569	1101	796913	136	35.8633	3.61116	33.147	●
PbANKA_05_v3	869448	869812	365	869613	101	19.5493	2.83712	17.7328
PbANKA_05_v3	875364	880673	5310	877565	142	33.2282	3.30172	30.7456	●
PbANKA_06_v3	41912	42194	283	42154	31	8.21624	3.07622	6.80694
PbANKA_06_v3	98356	99129	774	98571	119	23.5193	2.90586	21.5602	●
PbANKA_06_v3	136583	137488	906	137018	131	30.8645	3.3039	28.5528	●
PbANKA_06_v3	144451	144967	517	144610	121	20.1543	2.61417	18.3164	●
PbANKA_06_v3	151145	152980	1836	151968	135	31.8987	3.31655	29.5193
PbANKA_06_v3	208687	209387	701	208987	91	18.121	2.8691	16.3523
PbANKA_06_v3	209644	209930	287	209805	83	13.4951	2.51454	11.8804
PbANKA_06_v3	227270	228015	746	227662	101	24.204	3.29107	22.2186	●
PbANKA_06_v3	257301	258369	1069	257640	128	32.8596	3.5227	30.4082	●
PbANKA_06_v3	288601	289452	852	288845	109	20.3524	2.78618	18.5073	●
PbANKA_06_v3	293985	294864	880	294444	111	23.4574	3.02694	21.5018	●
PbANKA_06_v3	318680	318945	266	318790	70	11.955	2.55194	10.3958
PbANKA_06_v3	358491	361536	3046	359617	142	35.1316	3.44321	32.4838	●
PbANKA_06_v3	366719	367106	388	366990	112	29.7921	3.59293	27.5447	●
PbANKA_06_v3	377268	379196	1929	378348	123	20.0374	2.58269	18.2043	●
PbANKA_06_v3	389761	390260	500	389908	93	15.9531	2.6167	14.2552
PbANKA_06_v3	393427	394245	819	393813	126	32.3356	3.51849	29.9224	●
PbANKA_06_v3	394324	394807	484	394645	103	21.5099	2.98785	19.6255
PbANKA_06_v3	399957	401306	1350	400418	117	20.9351	2.7245	19.0702	●
PbANKA_06_v3	466937	468105	1169	467750	131	20.5606	2.53644	18.7091	●
PbANKA_06_v3	476116	478232	2117	477179	139	32.331	3.28337	29.918	●
PbANKA_06_v3	504462	506001	1540	505086	140	34.3479	3.41861	31.7724	●
PbANKA_06_v3	512320	513399	1080	512621	116	31.8486	3.6949	29.4739	●
PbANKA_06_v3	519377	519923	547	519628	105	23.6439	3.15331	21.68	●
PbANKA_06_v3	524507	526006	1500	525554	139	29.6846	3.08877	27.4422	●
PbANKA_06_v3	549908	550847	940	550203	134	27.5359	3.00239	25.4065	●
PbANKA_06_v3	556446	557783	1338	556960	105	18.6971	2.6985	16.9088	●
PbANKA_06_v3	575758	576974	1217	576232	120	21.6993	2.74637	19.8081	●
PbANKA_06_v3	579673	580393	721	579917	122	32.1143	3.58279	29.7201	●
PbANKA_06_v3	605644	607148	1505	606618	142	47.3893	4.44306	42.6649	●
PbANKA_06_v3	631062	632540	1479	632116	138	39.5328	3.86937	36.398	●
PbANKA_06_v3	639115	642005	2891	640913	141	48.2471	4.54808	43.377	●
PbANKA_06_v3	643012	643836	825	643213	89	16.1221	2.69646	14.419
PbANKA_06_v3	725587	726126	540	725821	85	13.7533	2.51202	12.1299
PbANKA_06_v3	746386	747530	1145	747044	132	37.9233	3.8687	35.007	●
PbANKA_06_v3	749515	750402	888	750322	104	22.6274	3.07557	20.7028	●
PbANKA_06_v3	797245	798687	1443	797598	135	36.5812	3.68984	33.7976	●
PbANKA_06_v3	801576	804702	3127	803397	142	38.5208	3.70375	35.5274	●
PbANKA_06_v3	826627	827288	662	826980	108	30.1893	3.73165	27.9178	●
PbANKA_06_v3	842444	843340	897	842852	122	21.09	2.67408	19.22	●
PbANKA_06_v3	860760	861629	870	861320	126	37.1066	3.9401	34.2768	●
PbANKA_06_v3	873233	876093	2861	874857	142	40.2014	3.83724	36.9718	●
PbANKA_06_v3	920011	920757	747	920515	120	25.3755	3.04275	23.3424	●
PbANKA_06_v3	942843	944848	2006	943785	142	29.8292	3.05711	27.5787	●
PbANKA_06_v3	954795	955564	770	955093	125	24.069	2.86479	22.0888	●
PbANKA_06_v3	961075	961799	725	961481	117	25.2565	3.08186	23.2278	●
PbANKA_07_v3	85045	86829	1785	85619	140	39.9576	3.86045	36.7684	●
PbANKA_07_v3	93902	95169	1268	94676	139	36.7866	3.62605	33.9872	●
PbANKA_07_v3	113462	114015	554	113751	106	18.625	2.67816	16.8393
PbANKA_07_v3	120791	122397	1607	121605	138	38.7612	3.80569	35.7336	●
PbANKA_07_v3	192377	193699	1323	192894	137	32.666	3.34173	30.2286	●
PbANKA_07_v3	198956	199938	983	199411	125	21.3936	2.66158	19.5128	●
PbANKA_07_v3	283742	284213	472	283909	80	13.0577	2.51298	11.4586
PbANKA_07_v3	311025	311755	731	311244	127	37.5982	3.95999	34.7165	●
PbANKA_07_v3	318276	320161	1886	319313	136	26.9922	2.93559	24.8879	●
PbANKA_07_v3	324136	324759	624	324415	87	14.3528	2.54483	12.7086	●
PbANKA_07_v3	326615	327178	564	326951	96	17.7444	2.74538	15.9883	●
PbANKA_07_v3	329852	330730	879	330465	109	27.2887	3.41977	25.1714	●
PbANKA_07_v3	333668	334405	738	334028	109	17.4596	2.53979	15.7127	●
PbANKA_07_v3	374204	375390	1187	374610	129	24.9619	2.87898	22.9455	●
PbANKA_07_v3	385285	385841	557	385511	107	18.0551	2.61527	16.2886
PbANKA_07_v3	404759	405876	1118	405406	126	22.8793	2.76104	20.9448	●
PbANKA_07_v3	419261	419724	464	419452	97	15.7228	2.53823	14.0324
PbANKA_07_v3	471770	473759	1990	472352	119	28.977	3.36726	26.7749
PbANKA_07_v3	486625	487208	584	486755	90	15.0774	2.57417	13.4088
PbANKA_07_v3	494810	497285	2476	496131	142	27.534	2.89737	25.4047	●
PbANKA_07_v3	503555	505530	1976	504767	139	32.331	3.28337	29.918	●
PbANKA_07_v3	514301	515293	993	514863	98	19.1826	2.85202	17.3783
PbANKA_07_v3	531712	532252	541	531931	95	15.8325	2.57605	14.1384	●
PbANKA_07_v3	612490	613615	1126	613159	104	21.3982	2.95982	19.5174	●
PbANKA_07_v3	615721	619053	3333	617684	139	45.8573	4.3896	41.5696	●
PbANKA_07_v3	622185	624237	2053	623800	117	24.9549	3.05624	22.9388	●
PbANKA_07_v3	643938	645226	1289	644879	95	16.9564	2.68447	15.2261	●
PbANKA_07_v3	651649	652840	1192	652477	127	33.8888	3.63105	31.3571	●
PbANKA_07_v3	669826	672175	2350	670985	142	30.4998	3.10458	28.2108	●
PbANKA_07_v3	692316	693044	729	692743	95	16.3248	2.62333	14.6148	●
PbANKA_07_v3	763969	764830	862	764212	114	19.105	2.61469	17.3032	●
PbANKA_07_v3	766200	767901	1702	767088	142	34.654	3.4074	32.0491	●
PbANKA_07_v3	785057	786140	1084	785597	137	31.2783	3.23646	28.9399	●
PbANKA_07_v3	790459	792518	2060	791447	142	35.3917	3.46281	32.7197	●
PbANKA_07_v3	841654	841805	152	841697	89	22.4928	3.39357	20.5734	●
PbANKA_08_v3	81	247	167	143	18	10.0354	5.15409	8.54737
PbANKA_08_v3	26445	26904	460	26578	86	16.4326	2.78142	14.7194	●
PbANKA_08_v3	33258	33630	373	33456	129	26.5496	2.99933	24.4666	●
PbANKA_08_v3	43540	44379	840	44105	121	26.3345	3.10582	24.2602	●
PbANKA_08_v3	62437	63155	719	62877	114	22.8751	2.92761	20.9411	●
PbANKA_08_v3	95840	96897	1058	96498	110	20.8145	2.81151	18.9535	●
PbANKA_08_v3	111619	112449	831	111902	129	25.978	2.95573	23.9188	●
PbANKA_08_v3	128756	129985	1230	129244	141	30.6761	3.1315	28.3767	●
PbANKA_08_v3	151816	153495	1680	152614	139	32.331	3.28337	29.918	●
PbANKA_08_v3	159238	160433	1196	160090	137	32.666	3.34173	30.2286	●
PbANKA_08_v3	184907	186046	1140	185254	128	37.887	3.96129	34.9731	●
PbANKA_08_v3	192082	192424	343	192212	88	14.3001	2.52471	12.6575
PbANKA_08_v3	207817	209107	1291	208549	100	17.5076	2.66224	15.7595	●
PbANKA_08_v3	227115	227432	318	227283	114	21.4522	2.8077	19.5699	●
PbANKA_08_v3	229171	229804	634	229468	133	25.0045	2.83057	22.9863	●
PbANKA_08_v3	236025	238881	2857	237333	142	38.7388	3.7209	35.7205	●
PbANKA_08_v3	239759	242203	2445	241856	99	19.1985	2.83676	17.3936
PbANKA_08_v3	253716	254428	713	253937	103	25.6978	3.39742	23.6518	●
PbANKA_08_v3	269536	270767	1232	270076	139	39.6031	3.85319	36.4547	●
PbANKA_08_v3	367188	367704	517	367490	110	26.6197	3.33468	24.5326	●
PbANKA_08_v3	393659	394212	554	393839	113	19.6718	2.6736	17.8507	●
PbANKA_08_v3	406715	407795	1081	407271	106	16.6757	2.50943	14.9545	●
PbANKA_08_v3	409867	411108	1242	410406	142	33.933	3.35373	31.392	●
PbANKA_08_v3	441892	442299	408	442071	95	17.567	2.74411	15.8169
PbANKA_08_v3	444061	445146	1086	444437	114	23.1194	2.94843	21.1764
PbANKA_08_v3	454412	455254	843	454938	102	16.9849	2.587	15.254
PbANKA_08_v3	503533	504638	1106	503802	103	30.1656	3.8673	27.8964	●
PbANKA_08_v3	528050	529868	1819	529546	129	39.3808	4.07172	36.2686	●
PbANKA_08_v3	542171	544293	2123	543191	141	31.3483	3.18001	29.0058	●
PbANKA_08_v3	546325	546734	410	546464	83	14.5252	2.62625	12.8748
PbANKA_08_v3	549609	550271	663	549996	117	33.2216	3.80147	30.7439	●
PbANKA_08_v3	615545	616116	572	615667	88	14.779	2.57375	13.1201
PbANKA_08_v3	636118	637725	1608	636439	117	25.6198	3.11288	23.5759	●
PbANKA_08_v3	643759	648228	4470	645389	142	40.5432	3.86475	37.2648	●
PbANKA_08_v3	660148	661314	1167	660455	131	29.931	3.23027	27.6753	●
PbANKA_08_v3	665354	666504	1151	666025	116	21.9083	2.81717	20.0101	●
PbANKA_08_v3	692227	693338	1112	692689	133	40.0465	4.03027	36.8507	●
PbANKA_08_v3	693723	697088	3366	695264	142	33.2282	3.30172	30.7456	●
PbANKA_08_v3	703184	704287	1104	703927	128	32.0002	3.45081	29.6125	●
PbANKA_08_v3	709650	710268	619	709913	84	13.5631	2.50676	11.946
PbANKA_08_v3	714862	716592	1731	715954	140	38.1761	3.7166	35.2274	●
PbANKA_08_v3	719175	720187	1013	719738	102	18.4603	2.7206	16.6806
PbANKA_08_v3	734843	736806	1964	735804	142	41.4817	3.94094	38.0289	●
PbANKA_08_v3	760330	763719	3390	761177	138	29.3879	3.08154	27.1635	●
PbANKA_08_v3	766467	767857	1391	767606	102	17.4045	2.62473	15.66
PbANKA_08_v3	796311	797741	1431	797263	130	30.3331	3.27887	28.0531	●
PbANKA_08_v3	828985	830258	1274	829833	108	20.0477	2.77425	18.2136
PbANKA_08_v3	862401	863615	1215	863166	131	24.3856	2.81049	22.3922	●
PbANKA_08_v3	868436	868777	342	868579	99	20.7883	2.99094	18.9285
PbANKA_08_v3	914171	915299	1129	914650	94	16.9044	2.69492	15.1759
PbANKA_08_v3	938780	939634	855	939285	125	26.4475	3.05115	24.3686	●
PbANKA_08_v3	964515	965382	868	964988	125	24.6425	2.90921	22.6386	●
PbANKA_08_v3	1081282	1082003	722	1081776	114	28.8651	3.46003	26.6689	●
PbANKA_08_v3	1086705	1087329	625	1087080	106	29.533	3.71657	27.3001	●
PbANKA_08_v3	1091186	1092348	1163	1092006	113	25.996	3.21784	23.9364	●
PbANKA_08_v3	1099780	1101402	1623	1100287	140	32.862	3.30682	30.4085	●
PbANKA_08_v3	1103513	1104495	983	1103956	112	24.9855	3.1456	22.9679	●
PbANKA_08_v3	1124888	1127096	2209	1126194	142	38.7974	3.72552	35.7666	●
PbANKA_08_v3	1153252	1154298	1047	1153877	112	28.5049	3.46982	26.3273	●
PbANKA_08_v3	1167663	1173271	5609	1169878	142	33.5927	3.32856	31.0818	●
PbANKA_08_v3	1173542	1176089	2548	1173732	100	21.5497	3.04692	19.6639	●
PbANKA_08_v3	1184670	1185662	993	1184925	128	20.2444	2.54446	18.4035	●
PbANKA_08_v3	1214106	1214688	583	1214349	101	25.5428	3.42821	23.5029	●
PbANKA_08_v3	1215146	1215643	498	1215414	89	16.232	2.70785	14.5252	●
PbANKA_08_v3	1224085	1224489	405	1224296	98	21.3158	3.06235	19.438	●
PbANKA_08_v3	1227737	1229351	1615	1228215	122	21.6053	2.7137	19.7173	●
PbANKA_08_v3	1237304	1239557	2254	1238147	122	24.373	2.93084	22.3797	●
PbANKA_08_v3	1242574	1246472	3899	1245896	138	27.3661	2.93619	25.2443
PbANKA_08_v3	1265300	1266302	1003	1265639	117	19.4147	2.60339	17.6025	●
PbANKA_08_v3	1273039	1273546	508	1273178	109	26.1342	3.30959	24.069	●
PbANKA_08_v3	1279565	1279975	411	1279744	93	15.4445	2.56693	13.7637	●
PbANKA_08_v3	1308018	1309722	1705	1308649	142	29.3111	3.02068	27.0905	●
PbANKA_08_v3	1310737	1313251	2515	1311630	140	40.7439	3.92505	37.4352	●
PbANKA_09_v3	28225	29489	1265	29096	120	29.6464	3.40626	27.4068	●
PbANKA_09_v3	46169	47544	1376	47197	132	32.8487	3.44475	30.3977
PbANKA_09_v3	51551	52142	592	51897	98	18.7037	2.80577	16.9153	●
PbANKA_09_v3	61753	64387	2635	63143	141	45.1342	4.27238	41.0271	●
PbANKA_09_v3	65329	66666	1338	66125	140	31.4954	3.20583	29.1424	●
PbANKA_09_v3	99693	100795	1103	100312	137	35.8536	3.5908	33.1393	●
PbANKA_09_v3	121635	122545	911	122319	120	24.5936	2.97851	22.5918	●
PbANKA_09_v3	133296	134176	881	133890	111	20.6138	2.77976	18.76	●
PbANKA_09_v3	134611	137160	2550	135910	142	43.5705	4.11393	39.7568	●
PbANKA_09_v3	137246	137330	85	137289	93	18.5739	2.87924	16.7899	●
PbANKA_09_v3	142308	143873	1566	143416	137	29.9528	3.13762	27.6946	●
PbANKA_09_v3	147424	148241	818	147830	112	26.3342	3.26779	24.2602	●
PbANKA_09_v3	150187	151234	1048	150810	124	21.9778	2.71756	20.0768	●
PbANKA_09_v3	177537	178901	1365	178382	136	34.5751	3.50819	31.9803	●
PbANKA_09_v3	183201	184105	905	183480	104	22.7634	3.08851	20.8335	●
PbANKA_09_v3	194714	196307	1594	195318	136	25.8445	2.85346	23.7915	●
PbANKA_09_v3	204859	206628	1770	205432	135	38.0048	3.80807	35.0728	●
PbANKA_09_v3	216882	217803	922	217178	92	16.0179	2.63818	14.3181
PbANKA_09_v3	242279	243553	1275	242872	107	18.5558	2.65851	16.7728	●
PbANKA_09_v3	245280	246431	1152	245911	116	29.3225	3.45943	27.1006	●
PbANKA_09_v3	303290	305228	1939	304610	142	40.2014	3.83724	36.9718	●
PbANKA_09_v3	314280	315051	772	314596	124	36.4243	3.92743	33.6544	●
PbANKA_09_v3	334136	334533	398	334313	98	19.3042	2.86382	17.4956
PbANKA_09_v3	398127	398858	732	398580	95	19.5249	2.93921	17.709	●
PbANKA_09_v3	407901	409039	1139	408523	139	41.827	4.03871	38.315	●
PbANKA_09_v3	427721	428702	982	428130	134	31.0678	3.26909	28.7432	●
PbANKA_09_v3	431879	432778	900	432095	131	24.0372	2.78504	22.0583	●
PbANKA_09_v3	433953	434335	383	434115	95	20.2814	3.01627	18.439
PbANKA_09_v3	436841	438276	1436	437804	117	19.9093	2.64254	18.0799	●
PbANKA_09_v3	445130	446700	1571	446039	142	38.7388	3.7209	35.7205	●
PbANKA_09_v3	465872	468138	2267	467344	142	41.0406	3.90501	37.6864	●
PbANKA_09_v3	575240	576810	1571	575660	128	33.801	3.60245	31.2755	●
PbANKA_09_v3	578608	578948	341	578694	100	16.0396	2.52799	14.3388
PbANKA_09_v3	593069	595194	2126	593870	142	29.929	3.06415	27.6734	●
PbANKA_09_v3	602188	602759	572	602469	93	18.6853	2.89064	16.8976
PbANKA_09_v3	632349	634346	1998	633457	142	47.2407	4.42993	42.5654	●
PbANKA_09_v3	681841	682704	864	682325	124	31.4121	3.47965	29.0649	●
PbANKA_09_v3	707950	709626	1677	708871	142	44.7906	4.21725	40.7594	●
PbANKA_09_v3	723145	724626	1482	723987	136	35.6193	3.59152	32.9273	●
PbANKA_09_v3	748290	749395	1106	748592	97	19.7348	2.92361	17.9119	●
PbANKA_09_v3	756677	757891	1215	757172	127	22.7998	2.74274	20.8686	●
PbANKA_09_v3	788341	792095	3755	790518	142	40.6669	3.87474	37.3741	●
PbANKA_09_v3	795836	796567	732	796371	108	17.5123	2.55634	15.7635	●
PbANKA_09_v3	819098	819506	409	819412	127	25.0168	2.91026	22.9978	●
PbANKA_09_v3	819748	821160	1413	819819	136	31.4353	3.26443	29.0857	●
PbANKA_09_v3	822296	824466	2171	823476	142	36.9193	3.57923	34.1033	●
PbANKA_09_v3	853315	854022	708	853651	130	25.8699	2.93367	23.8154	●
PbANKA_09_v3	911418	911943	526	911662	97	17.7285	2.72805	15.9727
PbANKA_09_v3	943528	944545	1018	944059	120	19.7255	2.59274	17.9029	●
PbANKA_09_v3	953568	954354	787	953914	105	27.6438	3.54767	25.509	●
PbANKA_09_v3	995192	995664	473	995520	106	24.9394	3.25745	22.924	●
PbANKA_09_v3	997203	997754	552	997464	91	15.3473	2.58641	13.6693	●
PbANKA_09_v3	998032	998744	713	998395	113	23.7472	3.01875	21.7793	●
PbANKA_09_v3	1003157	1004397	1241	1003613	111	21.0034	2.81305	19.1364	●
PbANKA_09_v3	1011657	1014043	2387	1012269	136	33.5697	3.42905	31.0596	●
PbANKA_09_v3	1046404	1046969	566	1046661	97	17.3698	2.6937	15.6261
PbANKA_09_v3	1049009	1051175	2167	1049857	141	25.9491	2.80088	23.8923	●
PbANKA_09_v3	1051451	1051849	399	1051703	80	13.7844	2.59433	12.1599
PbANKA_09_v3	1073377	1075330	1954	1074104	123	29.4014	3.3274	27.1757	●
PbANKA_09_v3	1075957	1077447	1491	1076837	139	30.9781	3.1831	28.6601	●
PbANKA_09_v3	1104725	1105793	1069	1105317	127	27.451	3.09958	25.3251	●
PbANKA_09_v3	1110827	1111674	848	1111159	131	36.8345	3.79748	34.0311	●
PbANKA_09_v3	1117317	1119178	1862	1118188	142	35.3917	3.46281	32.7197	●
PbANKA_09_v3	1133005	1134325	1321	1133586	122	19.1443	2.52652	17.3414	●
PbANKA_09_v3	1152471	1153825	1355	1153164	139	38.6923	3.77881	35.6772	●
PbANKA_09_v3	1159177	1161284	2108	1160154	142	34.8178	3.41965	32.1994	●
PbANKA_09_v3	1165039	1167485	2447	1166500	142	32.539	3.25131	30.1097	●
PbANKA_09_v3	1169418	1170571	1154	1170257	112	18.2496	2.56921	16.4768
PbANKA_09_v3	1180707	1181420	714	1181056	102	26.2495	3.47742	24.1789
PbANKA_09_v3	1183251	1183807	557	1183525	80	14.2457	2.64648	12.6052
PbANKA_09_v3	1183997	1187515	3519	1185919	142	34.5587	3.40027	31.9646	●
PbANKA_09_v3	1221761	1222847	1087	1222572	120	25.8295	3.08036	23.7776	●
PbANKA_09_v3	1233804	1234793	990	1234181	124	28.5428	3.23754	26.3635	●
PbANKA_09_v3	1239240	1239563	324	1239472	86	15.886	2.72248	14.1907
PbANKA_09_v3	1242308	1243112	805	1242624	111	22.0208	2.90084	20.1181	●
PbANKA_09_v3	1248028	1249615	1588	1248627	142	46.4338	4.3591	41.9961	●
PbANKA_09_v3	1266768	1268241	1474	1267493	141	43.1948	4.10643	39.4436	●
PbANKA_09_v3	1276230	1276600	371	1276427	94	17.4344	2.74726	15.6888
PbANKA_09_v3	1298478	1299662	1185	1298831	121	29.7571	3.39614	27.5113	●
PbANKA_09_v3	1299984	1301242	1259	1300526	140	39.4069	3.81562	36.2896	●
PbANKA_09_v3	1314149	1314688	540	1314413	101	18.16	2.70782	16.3902	●
PbANKA_09_v3	1317363	1318138	776	1317868	92	16.5391	2.69026	14.8227
PbANKA_09_v3	1333600	1334667	1068	1334104	120	23.9986	2.93007	22.0207	●
PbANKA_09_v3	1361758	1362950	1193	1362343	140	31.4954	3.20583	29.1424	●
PbANKA_09_v3	1368814	1370405	1592	1369484	142	43.825	4.13535	39.9717	●
PbANKA_09_v3	1391042	1393612	2571	1392324	142	41.0733	3.90767	37.7024	●
PbANKA_09_v3	1402352	1407978	5627	1406081	142	35.3917	3.46281	32.7197	●
PbANKA_09_v3	1411652	1412348	697	1412247	103	26.0455	3.43271	23.9839	●
PbANKA_09_v3	1500970	1502804	1835	1501636	138	32.4959	3.31208	30.0724	●
PbANKA_09_v3	1508974	1514952	5979	1511046	142	41.229	3.92033	37.8367	●
PbANKA_09_v3	1519833	1522491	2659	1521056	142	33.2282	3.30172	30.7456	●
PbANKA_09_v3	1553804	1554342	539	1554120	96	18.9198	2.86065	17.1246
PbANKA_09_v3	1633360	1633526	167	1633385	14	6.76681	4.06902	5.42122
PbANKA_10_v3	336	410	75	371	78	17.3534	3.05619	15.6105	●
PbANKA_10_v3	68007	68416	410	68185	122	20.0948	2.59821	18.2592	●
PbANKA_10_v3	104884	105447	564	105211	88	17.9792	2.91104	16.2157
PbANKA_10_v3	108782	110724	1943	109227	132	26.8375	2.97846	24.741	●
PbANKA_10_v3	117815	119774	1960	118490	142	40.605	3.86974	37.3201	●
PbANKA_10_v3	129862	131089	1228	130369	135	38.5975	3.85799	35.5948	●
PbANKA_10_v3	160597	163541	2945	162098	142	34.654	3.4074	32.0491	●
PbANKA_10_v3	164525	165716	1192	165126	92	17.6056	2.79811	15.8541	●
PbANKA_10_v3	166762	168658	1897	167449	139	27.2616	2.91594	25.1452	●
PbANKA_10_v3	178084	179538	1455	178723	120	22.8517	2.83777	20.9185	●
PbANKA_10_v3	217551	219101	1551	218362	135	38.2481	3.82852	35.2924	●
PbANKA_10_v3	221328	223913	2586	222373	142	41.9673	3.98072	38.4216	●
PbANKA_10_v3	257062	258396	1335	257667	110	26.6727	3.33968	24.5846	●
PbANKA_10_v3	262630	263303	674	263002	99	18.6425	2.78372	16.8562
PbANKA_10_v3	278648	280073	1426	279269	137	22.1358	2.58501	20.2289	●
PbANKA_10_v3	287839	288787	949	288474	119	31.0213	3.54964	28.7017	●
PbANKA_10_v3	349819	351988	2170	351297	141	39.6046	3.81041	36.4547	●
PbANKA_10_v3	360019	360351	333	360144	125	26.4475	3.05115	24.3686	●
PbANKA_10_v3	360634	360982	349	360755	125	23.9249	2.85368	21.9504	●
PbANKA_10_v3	392590	394386	1797	393307	142	38.0428	3.66631	35.1083	●
PbANKA_10_v3	405557	406157	601	405862	111	24.1269	3.08661	22.1441	●
PbANKA_10_v3	414825	415841	1017	415329	125	26.4475	3.05115	24.3686	●
PbANKA_10_v3	420476	422281	1806	421730	138	31.1259	3.20937	28.7983	●
PbANKA_10_v3	431948	433918	1971	433250	142	40.6669	3.87474	37.3741	●
PbANKA_10_v3	445908	446382	475	446139	102	26.9745	3.55292	24.8716
PbANKA_10_v3	483369	485136	1768	484203	142	33.2282	3.30172	30.7456	●
PbANKA_10_v3	527529	529475	1947	528964	136	28.1912	3.02258	26.0294	●
PbANKA_10_v3	547541	548605	1065	548404	135	36.7557	3.70421	33.9609	●
PbANKA_10_v3	553648	554224	577	553872	102	20.3896	2.89954	18.5439	●
PbANKA_10_v3	556722	558088	1367	557532	138	39.8434	3.8952	36.6682	●
PbANKA_10_v3	571185	571386	202	571212	81	14.8735	2.69976	13.2114	●
PbANKA_10_v3	607556	610101	2546	608988	142	39.3508	3.76931	36.2401	●
PbANKA_10_v3	619066	620242	1177	619405	114	20.6394	2.74021	18.7845
PbANKA_10_v3	621831	623273	1443	622633	130	39.1528	4.02549	36.0807	●
PbANKA_10_v3	624917	625652	736	625543	87	15.162	2.62903	13.4905
PbANKA_10_v3	632176	632561	386	632397	72	12.2779	2.55593	10.7071
PbANKA_10_v3	642483	645499	3017	643768	142	30.5603	3.10889	28.2669	●
PbANKA_10_v3	663623	664038	416	663682	82	13.2629	2.50463	11.6565
PbANKA_10_v3	674218	677779	3562	675883	142	44.731	4.21216	40.723	●
PbANKA_10_v3	689846	691108	1263	690270	125	30.0009	3.34073	27.7404	●
PbANKA_10_v3	752429	753427	999	753307	99	17.0683	2.63588	15.3342	●
PbANKA_10_v3	793642	794416	775	794084	104	16.7756	2.54262	15.0509	●
PbANKA_10_v3	828380	829852	1473	829201	142	41.9673	3.98072	38.4216	●
PbANKA_10_v3	843292	843861	570	843542	115	19.045	2.59776	17.2454	●
PbANKA_10_v3	848533	850114	1582	849654	135	37.7394	3.78586	34.8394	●
PbANKA_10_v3	875317	877038	1722	876223	142	42.2508	4.00408	38.6592	●
PbANKA_10_v3	880269	880907	639	880440	113	19.6718	2.6736	17.8507
PbANKA_10_v3	945713	947044	1332	945954	122	22.1328	2.75452	20.2261	●
PbANKA_10_v3	953345	954195	851	953802	109	23.8868	3.10076	21.9137	●
PbANKA_10_v3	1039476	1040783	1308	1040508	121	22.2144	2.77384	20.3046	●
PbANKA_10_v3	1066094	1067553	1460	1067342	108	31.2589	3.84204	28.9226	●
PbANKA_10_v3	1087177	1088026	850	1087535	139	39.6647	3.85826	36.5091	●
PbANKA_10_v3	1100978	1103886	2909	1102776	142	30.5603	3.10889	28.2669	●
PbANKA_10_v3	1122940	1123398	459	1123311	84	13.5631	2.50676	11.946
PbANKA_10_v3	1128435	1129749	1315	1129032	138	33.9308	3.4216	31.392	●
PbANKA_10_v3	1146870	1147816	947	1147341	126	20.3503	2.57319	18.5052	●
PbANKA_10_v3	1177280	1178517	1238	1178194	102	22.6342	3.11442	20.7095	●
PbANKA_10_v3	1192039	1193536	1498	1192916	142	36.1466	3.52006	33.4034	●
PbANKA_10_v3	1237865	1238701	837	1238483	133	29.868	3.19295	27.6155	●
PbANKA_10_v3	1279690	1280770	1081	1280008	136	27.5851	2.97845	25.4533	●
PbANKA_10_v3	1282131	1283809	1679	1282662	141	36.3534	3.5542	33.5886	●
PbANKA_10_v3	1291681	1296883	5203	1295028	142	40.7911	3.88478	37.476	●
PbANKA_10_v3	1340269	1342479	2211	1341567	129	24.8407	2.86988	22.8289	●
PbANKA_10_v3	1356917	1357514	598	1357160	105	24.2616	3.21255	22.2734
PbANKA_10_v3	1428273	1428658	386	1428446	84	14.7778	2.63707	13.1191
PbANKA_10_v3	1436794	1439700	2907	1438466	142	26.966	2.85847	24.8634	●
PbANKA_10_v3	1439908	1441771	1864	1441348	107	23.0889	3.0637	21.1472	●
PbANKA_10_v3	1455499	1456441	943	1456062	117	24.7215	3.03649	22.7148	●
PbANKA_10_v3	1481610	1482400	791	1481908	105	19.7663	2.79404	17.9422	●
PbANKA_10_v3	1483959	1484594	636	1484287	110	24.582	3.14586	22.5813	●
PbANKA_10_v3	1484686	1485330	645	1484939	124	22.5061	2.75783	20.5857	●
PbANKA_10_v3	1553582	1554184	603	1553870	117	26.8388	3.21813	24.7424	●
PbANKA_10_v3	1569250	1570304	1055	1569729	139	31.6469	3.23246	29.2836	●
PbANKA_10_v3	1585046	1585587	542	1585249	113	17.7272	2.51514	15.9717	●
PbANKA_10_v3	1594924	1596327	1404	1595726	127	37.5085	3.95183	34.6378	●
PbANKA_11_v3	511	581	71	547	6	5.16664	4.18761	3.90772
PbANKA_11_v3	85985	89894	3910	88386	142	38.5208	3.70375	35.5274	●
PbANKA_11_v3	102434	104835	2402	103499	142	34.654	3.4074	32.0491	●
PbANKA_11_v3	136165	136699	535	136472	101	15.9901	2.51081	14.2911	●
PbANKA_11_v3	156708	157728	1021	157236	101	18.3469	2.72507	16.5711
PbANKA_11_v3	158888	160340	1453	159650	141	34.8405	3.4386	32.2178	●
PbANKA_11_v3	196944	198090	1147	197687	128	36.9998	3.88156	34.1778	●
PbANKA_11_v3	224095	224952	858	224686	102	16.4075	2.53543	14.6949
PbANKA_11_v3	278287	279448	1162	278697	140	31.0906	3.17625	28.7655	●
PbANKA_11_v3	294773	295619	847	295570	129	37.6029	3.91133	34.7204	●
PbANKA_11_v3	295744	296590	847	295818	137	42.5734	4.15203	38.9316	●
PbANKA_11_v3	302854	304343	1490	303636	142	32.3657	3.2387	29.9516	●
PbANKA_11_v3	306851	307660	810	307270	89	16.864	2.77373	15.1369	●
PbANKA_11_v3	317164	318357	1194	317630	139	34.7438	3.4665	32.1296	●
PbANKA_11_v3	326182	329015	2834	327508	142	36.1466	3.52006	33.4034	●
PbANKA_11_v3	448767	449284	518	449098	107	19.5983	2.74941	17.78	●
PbANKA_11_v3	461894	465341	3448	464015	142	30.5603	3.10889	28.2669	●
PbANKA_11_v3	465630	466401	772	465967	110	26.043	3.28064	23.9814	●
PbANKA_11_v3	502721	504079	1359	503311	142	38.1578	3.6753	35.2142	●
PbANKA_11_v3	572542	573245	704	573097	90	20.448	3.13847	18.6002	●
PbANKA_11_v3	576492	577892	1401	577105	142	34.6103	3.40413	32.0122	●
PbANKA_11_v3	580527	582562	2036	581803	131	28.8392	3.14529	26.6439	●
PbANKA_11_v3	587541	588488	948	587796	76	12.5276	2.51697	10.9474
PbANKA_11_v3	588911	592940	4030	591573	142	33.2282	3.30172	30.7456	●
PbANKA_11_v3	639235	640936	1702	640053	123	22.588	2.77691	20.6648	●
PbANKA_11_v3	642354	646553	4200	644820	142	33.2282	3.30172	30.7456	●
PbANKA_11_v3	646726	648157	1432	647643	135	28.94	3.09215	26.7389	●
PbANKA_11_v3	648413	650964	2552	650427	138	33.9308	3.4216	31.392	●
PbANKA_11_v3	711685	712198	514	711988	112	20.266	2.73635	18.4242	●
PbANKA_11_v3	716798	717738	941	717528	117	20.9351	2.7245	19.0702
PbANKA_11_v3	736322	738736	2415	737225	142	33.2282	3.30172	30.7456	●
PbANKA_11_v3	744310	744826	517	744651	136	29.4449	3.11489	27.2152	●
PbANKA_11_v3	752082	753469	1388	753020	135	35.4409	3.59677	32.7633	●
PbANKA_11_v3	758175	759695	1521	759052	142	41.9673	3.98072	38.4216	●
PbANKA_11_v3	764444	765705	1262	764803	134	30.3873	3.21677	28.1047	●
PbANKA_11_v3	837739	838468	730	838179	117	27.6	3.28479	25.4667	●
PbANKA_11_v3	866291	866806	516	866511	108	18.4895	2.63949	16.7083	●
PbANKA_11_v3	889201	889846	646	889396	118	26.7599	3.19323	24.6669	●
PbANKA_11_v3	965658	966476	819	966170	110	29.0591	3.56883	26.8524	●
PbANKA_11_v3	1005798	1008333	2536	1006665	142	33.2282	3.30172	30.7456	●
PbANKA_11_v3	1029829	1030653	825	1030149	106	19.1457	2.72395	17.3423	●
PbANKA_11_v3	1050120	1050959	840	1050447	126	28.9114	3.2331	26.7127	●
PbANKA_11_v3	1112984	1113910	927	1113435	129	21.144	2.59861	19.2724	●
PbANKA_11_v3	1123942	1125633	1692	1124828	142	40.2014	3.83724	36.9718	●
PbANKA_11_v3	1131009	1132592	1584	1131987	136	29.4449	3.11489	27.2152	●
PbANKA_11_v3	1161233	1162072	840	1161691	125	29.7668	3.32121	27.5202	●
PbANKA_11_v3	1222315	1222911	597	1222599	110	20.4289	2.77828	18.5814	●
PbANKA_11_v3	1232885	1234209	1325	1233477	141	35.5881	3.49544	32.8979	●
PbANKA_11_v3	1236319	1239293	2975	1237599	142	35.3917	3.46281	32.7197	●
PbANKA_11_v3	1357580	1358663	1084	1358075	112	24.3387	3.08788	22.3473	●
PbANKA_11_v3	1390280	1390512	233	1390393	82	16.6243	2.88009	14.9051	●
PbANKA_11_v3	1438070	1439088	1019	1438631	136	29.4449	3.11489	27.2152	●
PbANKA_11_v3	1468213	1469521	1309	1468904	141	39.5177	3.80342	36.3855	●
PbANKA_11_v3	1564059	1566363	2305	1564836	139	26.1259	2.83659	24.0612	●
PbANKA_11_v3	1570295	1571371	1077	1571077	122	26.7885	3.12678	24.6943	●
PbANKA_11_v3	1572382	1573336	955	1572756	124	29.9402	3.35423	27.6835	●
PbANKA_11_v3	1588102	1588743	642	1588309	103	16.626	2.5421	14.9068
PbANKA_11_v3	1607166	1607586	421	1607502	96	15.3042	2.51233	13.6277
PbANKA_11_v3	1652233	1653101	869	1652522	115	18.0937	2.5219	16.3261	●
PbANKA_11_v3	1666586	1667145	560	1666741	95	15.3426	2.52933	13.6647
PbANKA_11_v3	1673507	1674189	683	1673854	100	23.183	3.20943	21.2375
PbANKA_11_v3	1709515	1710442	928	1709671	124	23.0467	2.79931	21.1061	●
PbANKA_11_v3	1712076	1712365	290	1712218	103	19.5311	2.8035	17.7152
PbANKA_11_v3	1713352	1714151	800	1713719	104	18.2525	2.67304	16.4793
PbANKA_12_v3	82239	83312	1074	82745	108	17.9945	2.59725	16.2302
PbANKA_12_v3	84196	85862	1667	85215	142	28.7062	2.97843	26.5174	●
PbANKA_12_v3	96673	97502	830	97033	129	39.9716	4.12595	36.7819	●
PbANKA_12_v3	101670	103642	1973	102652	142	45.6437	4.2905	41.411	●
PbANKA_12_v3	105670	107022	1353	106342	128	25.4958	2.933	23.457	●
PbANKA_12_v3	134496	135734	1239	135315	135	34.5175	3.52245	31.9261	●
PbANKA_12_v3	138791	140396	1606	139482	125	25.2298	2.95503	23.2018	●
PbANKA_12_v3	147228	148762	1535	148448	127	33.3424	3.58407	30.8534	●
PbANKA_12_v3	174468	175330	863	174931	102	22.1602	3.06841	20.2528	●
PbANKA_12_v3	179433	182105	2673	181012	142	40.6669	3.87474	37.3741	●
PbANKA_12_v3	196513	197474	962	197140	109	26.2427	3.31986	24.1726	●
PbANKA_12_v3	217773	220170	2398	219219	142	44.5235	4.19449	40.5559	●
PbANKA_12_v3	222468	223964	1497	222984	119	21.8408	2.77068	19.9443	●
PbANKA_12_v3	224267	225287	1021	224854	135	34.5175	3.52245	31.9261	●
PbANKA_12_v3	232824	234533	1710	233816	140	23.9236	2.67486	21.949	●
PbANKA_12_v3	273399	274562	1164	273913	122	26.8429	3.13127	24.7458
PbANKA_12_v3	284137	284628	492	284301	85	16.9508	2.85702	15.2206
PbANKA_12_v3	285123	286223	1101	285840	141	36.3534	3.5542	33.5886	●
PbANKA_12_v3	306286	307603	1318	307213	133	40.9988	4.11483	37.6583	●
PbANKA_12_v3	313000	314284	1285	313615	129	42.7742	4.38969	39.1073	●
PbANKA_12_v3	365120	366117	998	365988	96	15.8666	2.56535	14.1716	●
PbANKA_12_v3	376738	377308	571	376973	112	23.9559	3.05397	21.9808	●
PbANKA_12_v3	392848	394525	1678	393696	142	39.2108	3.7582	36.1311	●
PbANKA_12_v3	397422	399343	1922	398771	142	36.1466	3.52006	33.4034	●
PbANKA_12_v3	427411	430209	2799	428053	137	28.0732	3.00019	25.9173	●
PbANKA_12_v3	441980	443223	1244	442841	107	17.5672	2.57342	15.8169
PbANKA_12_v3	458383	460188	1806	459283	142	38.5208	3.70375	35.5274	●
PbANKA_12_v3	468528	469908	1381	469175	135	27.1	2.95671	24.9907	●
PbANKA_12_v3	517614	520709	3096	518661	142	39.0922	3.74881	36.0273	●
PbANKA_12_v3	542318	542864	547	542602	89	14.2502	2.50535	12.6094
PbANKA_12_v3	570224	570794	571	570484	120	29.4388	3.38807	27.2101	●
PbANKA_12_v3	578105	579043	939	578847	93	15.4445	2.56693	13.7637
PbANKA_12_v3	638267	639337	1071	638788	113	20.1891	2.71639	18.3501	●
PbANKA_12_v3	655372	657632	2261	656505	142	36.7478	3.56604	33.9534	●
PbANKA_12_v3	672927	676632	3706	675484	142	31.9356	3.20752	29.5543	●
PbANKA_12_v3	701912	702514	603	702116	122	31.8235	3.55698	29.4495
PbANKA_12_v3	710893	711906	1014	711432	114	20.6452	2.7407	18.7902	●
PbANKA_12_v3	770453	771303	851	770952	124	23.0467	2.79931	21.1061	●
PbANKA_12_v3	791249	792758	1510	792206	117	24.1552	2.98881	22.1718
PbANKA_12_v3	849453	849849	397	849750	92	17.6056	2.79811	15.8541
PbANKA_12_v3	849992	850663	672	850066	109	19.4431	2.70774	17.63	●
PbANKA_12_v3	853279	854154	876	853499	99	17.0683	2.63588	15.3342
PbANKA_12_v3	869103	869533	431	869274	102	17.1586	2.60259	15.4214
PbANKA_12_v3	910068	911172	1105	910815	128	40.1421	4.16865	36.9304	●
PbANKA_12_v3	939279	940355	1077	939768	142	35.3917	3.46281	32.7197	●
PbANKA_12_v3	942550	943957	1408	943120	129	27.1937	3.04884	25.081	●
PbANKA_12_v3	959798	960797	1000	960319	109	38.5732	4.61519	35.5733	●
PbANKA_12_v3	967489	967955	467	967668	81	15.8187	2.80753	14.1253
PbANKA_12_v3	973364	974294	931	973945	122	28.4495	3.26532	26.2744	●
PbANKA_12_v3	1025806	1026570	765	1026300	129	28.468	3.14801	26.2919	●
PbANKA_12_v3	1033053	1035836	2784	1034496	142	34.9743	3.43139	32.3398	●
PbANKA_12_v3	1048790	1050429	1640	1049498	116	21.5511	2.78787	19.6647	●
PbANKA_12_v3	1057785	1059174	1390	1058769	127	21.7648	2.666	19.8708
PbANKA_12_v3	1072551	1073874	1324	1073201	136	31.0553	3.23559	28.7325	●
PbANKA_12_v3	1139625	1142480	2856	1141753	142	42.8842	4.05656	39.1837	●
PbANKA_12_v3	1193516	1194349	834	1193632	84	14.6344	2.62156	12.9804
PbANKA_12_v3	1223496	1224423	928	1223978	128	42.1962	4.36365	38.6188	●
PbANKA_12_v3	1399072	1399880	809	1399420	135	28.94	3.09215	26.7389	●
PbANKA_12_v3	1403926	1404438	513	1404236	96	15.2295	2.50532	13.5555
PbANKA_12_v3	1435082	1436508	1427	1435938	141	35.7488	3.50774	33.0448	●
PbANKA_12_v3	1492940	1494662	1723	1493755	142	40.2014	3.83724	36.9718	●
PbANKA_12_v3	1494849	1495127	279	1494904	95	17.3544	2.72329	15.6114	●
PbANKA_12_v3	1527787	1529761	1975	1528986	133	25.5657	2.8713	23.5251	●
PbANKA_12_v3	1553212	1554628	1417	1554300	125	22.9616	2.77989	21.0245	●
PbANKA_12_v3	1571502	1572337	836	1571922	119	20.2803	2.64752	18.4379	●
PbANKA_12_v3	1607702	1608141	440	1607956	122	25.8853	3.05277	23.8303	●
PbANKA_12_v3	1613197	1613448	252	1613312	75	12.2946	2.50615	10.7231
PbANKA_12_v3	1623227	1625316	2090	1623942	141	34.8405	3.4386	32.2178	●
PbANKA_12_v3	1646987	1648093	1107	1647684	117	23.1448	2.90466	21.2002	●
PbANKA_12_v3	1656480	1656805	326	1656609	90	17.2293	2.79428	15.4899
PbANKA_12_v3	1668520	1669655	1136	1668941	140	36.4451	3.58002	33.6726	●
PbANKA_12_v3	1724786	1725730	945	1725183	135	37.4636	3.76286	34.597	●
PbANKA_13_v3	100066	101340	1275	100966	137	41.6359	4.0706	38.1521	●
PbANKA_13_v3	117563	118634	1072	118072	124	27.6738	3.16611	25.5379	●
PbANKA_13_v3	141946	142618	673	142190	141	48.2471	4.54808	43.377	●
PbANKA_13_v3	191626	193315	1690	192350	142	41.6088	3.95132	38.1365	●
PbANKA_13_v3	194473	198969	4497	197784	142	38.5052	3.70252	35.525	●
PbANKA_13_v3	224890	226067	1178	225448	131	27.5667	3.04774	25.436	●
PbANKA_13_v3	265273	267503	2231	266169	142	44.7906	4.21725	40.7594	●
PbANKA_13_v3	284496	285480	985	284789	141	32.0156	3.22857	29.6257	●
PbANKA_13_v3	435820	436954	1135	436223	136	26.9922	2.93559	24.8879	●
PbANKA_13_v3	437518	439766	2249	438756	142	23.2993	2.61293	21.3495	●
PbANKA_13_v3	453812	454390	579	454217	85	14.23	2.56234	12.5901
PbANKA_13_v3	456985	457865	881	457222	115	19.5383	2.63742	17.722	●
PbANKA_13_v3	459867	460814	948	460180	133	29.868	3.19295	27.6155	●
PbANKA_13_v3	482414	484311	1898	483139	120	21.2327	2.70973	19.3579	●
PbANKA_13_v3	486054	487750	1697	486895	124	26.5294	3.07332	24.4469	●
PbANKA_13_v3	497957	498323	367	498190	91	16.3139	2.68354	14.6043
PbANKA_13_v3	517911	519216	1306	518467	142	32.539	3.25131	30.1097	●
PbANKA_13_v3	549990	550766	777	550307	124	23.0467	2.79931	21.1061	●
PbANKA_13_v3	553328	557332	4005	555276	142	31.2055	3.15496	28.8739	●
PbANKA_13_v3	559616	562659	3044	561232	142	30.5603	3.10889	28.2669	●
PbANKA_13_v3	576243	577347	1105	576653	130	26.4636	2.97847	24.3837	●
PbANKA_13_v3	627866	628295	430	627964	71	12.5831	2.61251	11.0014
PbANKA_13_v3	651270	652027	758	651656	134	32.5243	3.38263	30.0996	●
PbANKA_13_v3	661727	664456	2730	663345	142	31.8649	3.20241	29.4869	●
PbANKA_13_v3	665949	666436	488	666017	75	13.6212	2.66452	12.0022
PbANKA_13_v3	779686	781818	2133	780391	137	34.1203	3.45408	31.562	●
PbANKA_13_v3	826602	827430	829	826999	112	18.7347	2.60905	16.945	●
PbANKA_13_v3	910980	911891	912	911512	124	22.5061	2.75783	20.5857	●
PbANKA_13_v3	938832	939336	505	939114	107	18.5558	2.65851	16.7728	●
PbANKA_13_v3	956883	958203	1321	957403	141	42.1524	4.019	38.5836	●
PbANKA_13_v3	976389	977293	905	976762	115	19.045	2.59776	17.2454	●
PbANKA_13_v3	996441	997430	990	996774	112	30.8787	3.69881	28.5665	●
PbANKA_13_v3	1037035	1037966	932	1037576	128	25.4958	2.933	23.457	●
PbANKA_13_v3	1038991	1039891	901	1039487	141	33.5084	3.33864	31.0052	●
PbANKA_13_v3	1082081	1084328	2248	1082974	142	43.236	4.08591	39.4732	●
PbANKA_13_v3	1161758	1162380	623	1162100	102	16.4075	2.53543	14.6949	●
PbANKA_13_v3	1214972	1217628	2657	1216438	128	26.6977	3.02539	24.6078
PbANKA_13_v3	1226280	1227089	810	1226757	111	24.4002	3.11114	22.4064	●
PbANKA_13_v3	1258444	1259405	962	1259102	93	15.4624	2.56868	13.7805	●
PbANKA_13_v3	1276096	1278562	2467	1276638	136	35.0801	3.54835	32.4351	●
PbANKA_13_v3	1283843	1286164	2322	1285196	137	29.9528	3.13762	27.6946	●
PbANKA_13_v3	1336157	1336499	343	1336332	89	14.396	2.52005	12.7505
PbANKA_13_v3	1358131	1360961	2831	1359111	142	31.2055	3.15496	28.8739
PbANKA_13_v3	1362989	1363908	920	1363339	131	41.5549	4.21815	38.0924	●
PbANKA_13_v3	1386461	1387334	874	1386875	132	25.0966	2.84987	23.0747	●
PbANKA_13_v3	1414814	1415996	1183	1415514	133	28.5677	3.09392	26.3864	●
PbANKA_13_v3	1449588	1451467	1880	1450299	141	37.9397	3.67785	35.0139	●
PbANKA_13_v3	1452658	1454368	1711	1453736	142	41.0733	3.90767	37.7024	●
PbANKA_13_v3	1459055	1460188	1134	1459610	123	30.6137	3.43084	28.3177	●
PbANKA_13_v3	1466137	1467005	869	1466796	112	19.7426	2.69256	17.9191	●
PbANKA_13_v3	1504845	1505573	729	1505095	123	36.169	3.92898	33.4251	●
PbANKA_13_v3	1522265	1526437	4173	1523461	142	29.929	3.06415	27.6734	●
PbANKA_13_v3	1616994	1618117	1124	1617502	120	23.1814	2.86416	21.2361	●
PbANKA_13_v3	1619188	1619857	670	1619601	116	19.9753	2.66016	18.1435	●
PbANKA_13_v3	1650976	1651571	596	1651291	113	18.1955	2.55297	16.4242
PbANKA_13_v3	1669041	1670393	1353	1669878	137	35.6458	3.57425	32.9502	●
PbANKA_13_v3	1672688	1672976	289	1672846	83	15.7864	2.76561	14.0938
PbANKA_13_v3	1676571	1678132	1562	1677349	134	32.2178	3.35856	29.8139	●
PbANKA_13_v3	1706594	1707454	861	1706882	125	32.7619	3.57581	30.317	●
PbANKA_13_v3	1716563	1718342	1780	1717568	127	26.205	3.00194	24.1365	●
PbANKA_13_v3	1746412	1747225	814	1746826	98	22.3878	3.17085	20.4718	●
PbANKA_13_v3	1752014	1753283	1270	1752702	126	24.5413	2.88752	22.5421	●
PbANKA_13_v3	1768567	1769242	676	1768753	131	32.0253	3.39675	29.6352	●
PbANKA_13_v3	1769326	1770033	708	1769713	88	14.3001	2.52471	12.6575
PbANKA_13_v3	1771520	1773919	2400	1772900	142	39.3508	3.76931	36.2401	●
PbANKA_13_v3	1788665	1790907	2243	1789446	122	25.5767	3.02769	23.5356	●
PbANKA_13_v3	1829059	1831562	2504	1830506	142	41.0733	3.90767	37.7024	●
PbANKA_13_v3	1869983	1870948	966	1870472	119	18.8273	2.53484	17.0349	●
PbANKA_13_v3	1879760	1880737	978	1880177	116	21.5511	2.78787	19.6647	●
PbANKA_13_v3	1886868	1892537	5670	1889112	142	34.654	3.4074	32.0491
PbANKA_13_v3	1916990	1917692	703	1917290	115	28.4546	3.40109	26.2793	●
PbANKA_13_v3	1943043	1943672	630	1943435	109	20.275	2.77946	18.433	●
PbANKA_13_v3	1955621	1961760	6140	1960470	142	34.9221	3.42747	32.2925	●
PbANKA_13_v3	1991232	1991786	555	1991592	101	23.0354	3.17388	21.0961	●
PbANKA_13_v3	1994408	1995154	747	1994674	109	22.7738	2.99995	20.8433	●
PbANKA_13_v3	2003707	2007223	3517	2005801	137	28.4484	3.02737	26.2733	●
PbANKA_13_v3	2012497	2013152	656	2012824	124	24.7473	2.93158	22.7387	●
PbANKA_13_v3	2023414	2024749	1336	2024312	107	19.0701	2.70319	17.2695	●
PbANKA_13_v3	2030013	2030240	228	2030198	81	15.1917	2.73584	13.5193
PbANKA_13_v3	2048546	2049084	539	2048833	113	18.6754	2.59195	16.888	●
PbANKA_13_v3	2056089	2057178	1090	2056882	140	31.753	3.22474	29.3851	●
PbANKA_13_v3	2079181	2079941	761	2079684	105	19.2244	2.74544	17.4188	●
PbANKA_13_v3	2119013	2120854	1842	2119826	142	38.974	3.73946	35.9237
PbANKA_13_v3	2128915	2129905	991	2129239	124	22.566	2.76241	20.6444	●
PbANKA_13_v3	2166592	2167490	899	2167053	129	28.0119	3.11233	25.8591	●
PbANKA_13_v3	2182762	2184429	1668	2183511	105	20.5478	2.86478	18.6965
PbANKA_13_v3	2188586	2192284	3699	2190905	142	33.3931	3.31385	30.8999	●
PbANKA_13_v3	2227930	2229441	1512	2228640	132	28.7013	3.1192	26.5138	●
PbANKA_13_v3	2294496	2295651	1156	2295133	130	38.9243	4.00495	35.8802	●
PbANKA_13_v3	2301537	2303700	2164	2302843	142	26.4097	2.82061	24.3326	●
PbANKA_13_v3	2320479	2321216	738	2320891	120	29.2327	3.37007	27.016	●
PbANKA_13_v3	2345799	2347496	1698	2346310	131	34.5894	3.60708	31.9929	●
PbANKA_13_v3	2405354	2405572	219	2405391	95	18.5984	2.84613	16.814	●
PbANKA_13_v3	2406988	2409358	2371	2408484	142	41.4184	3.93576	37.9764	●
PbANKA_13_v3	2416833	2417749	917	2417407	102	22.6158	3.11263	20.6914	●
PbANKA_13_v3	2440170	2442253	2084	2441041	136	32.1301	3.31752	29.7318	●
PbANKA_13_v3	2458811	2460069	1259	2459025	93	18.264	2.84763	16.4907	●
PbANKA_13_v3	2473405	2474637	1233	2473895	132	28.1248	3.07532	25.9661	●
PbANKA_14_v3	83197	85422	2226	84470	140	28.3325	2.97843	26.1627	●
PbANKA_14_v3	121424	122368	945	122027	94	15.2911	2.53806	13.615
PbANKA_14_v3	130720	132681	1962	132347	116	19.4753	2.62015	17.6613
PbANKA_14_v3	296246	297214	969	296808	98	15.6718	2.52029	13.983
PbANKA_14_v3	299262	302209	2948	301613	141	34.8405	3.4386	32.2178	●
PbANKA_14_v3	373443	375439	1997	374276	137	42.8508	4.17634	39.1751	●
PbANKA_14_v3	390242	392724	2483	391222	142	41.0733	3.90767	37.7024	●
PbANKA_14_v3	406928	408868	1941	407720	141	33.6092	3.34614	31.0963	●
PbANKA_14_v3	425779	426260	482	426020	95	20.2204	3.01001	18.3803	●
PbANKA_14_v3	439880	440853	974	440488	120	23.9986	2.93007	22.0207	●
PbANKA_14_v3	470301	471160	860	470718	115	25.218	3.11273	23.1909	●
PbANKA_14_v3	501250	503171	1922	502070	142	35.3917	3.46281	32.7197	●
PbANKA_14_v3	508624	510314	1691	509545	142	42.9706	4.06376	39.2537	●
PbANKA_14_v3	557890	558937	1048	558630	135	42.2662	4.17624	38.6625	●
PbANKA_14_v3	563343	564970	1628	564370	140	27.1601	2.89626	25.0488	●
PbANKA_14_v3	568445	569745	1301	569027	142	46.8865	4.39875	42.2681	●
PbANKA_14_v3	569860	571470	1611	570270	121	33.6714	3.74634	31.1552
PbANKA_14_v3	590350	590657	308	590504	81	14.1066	2.6136	12.4708
PbANKA_14_v3	605761	607425	1665	607070	132	32.1151	3.38585	29.7201	●
PbANKA_14_v3	660248	662070	1823	661317	142	39.3508	3.76931	36.2401	●
PbANKA_14_v3	685136	686845	1710	686253	118	24.2195	2.97852	22.2326	●
PbANKA_14_v3	698210	699266	1057	698873	140	30.9506	3.16605	28.6347	●
PbANKA_14_v3	742168	742405	238	742338	75	12.527	2.53364	10.947
PbANKA_14_v3	749071	749950	880	749549	130	28.9814	3.17223	26.7783	●
PbANKA_14_v3	755313	755880	568	755660	96	22.344	3.20924	20.4299
PbANKA_14_v3	769474	770225	752	769800	138	37.0135	3.66388	34.1886	●
PbANKA_14_v3	789518	790539	1022	790115	131	27.5667	3.04774	25.436	●
PbANKA_14_v3	823533	827101	3569	825842	142	28.7062	2.97843	26.5174	●
PbANKA_14_v3	847352	847754	403	847570	129	23.7374	2.78772	21.7697	●
PbANKA_14_v3	906429	907012	584	906627	85	15.9602	2.74819	14.2621
PbANKA_14_v3	907311	908256	946	907720	110	22.4478	2.95423	20.5299
PbANKA_14_v3	939797	940889	1093	940092	94	15.7343	2.5808	14.0437
PbANKA_14_v3	992016	995107	3092	993236	142	25.8647	2.78373	23.8108	●
PbANKA_14_v3	1027224	1027799	576	1027744	83	14.0956	2.57945	12.4601	●
PbANKA_14_v3	1027904	1029090	1187	1028208	142	46.8005	4.3912	42.2262	●
PbANKA_14_v3	1133506	1135384	1879	1134723	141	51.0898	4.81038	44.322	●
PbANKA_14_v3	1142477	1142687	211	1142596	82	15.0625	2.70298	13.3941
PbANKA_14_v3	1146994	1150252	3259	1149598	136	46.8266	4.56505	42.2336	●
PbANKA_14_v3	1171455	1172650	1196	1171890	138	32.01	3.27545	29.6221	●
PbANKA_14_v3	1210595	1210934	340	1210809	87	14.8384	2.59523	13.1775
PbANKA_14_v3	1239605	1242933	3329	1241480	139	27.8478	2.95731	25.7024
PbANKA_14_v3	1281131	1281509	379	1281404	105	25.7541	3.35814	23.705	●
PbANKA_14_v3	1290195	1291339	1145	1290539	133	33.3875	3.4695	30.8948	●
PbANKA_14_v3	1301238	1302415	1178	1301912	127	23.8828	2.82402	21.9097	●
PbANKA_14_v3	1315009	1315604	596	1315387	102	16.0759	2.50597	14.3743
PbANKA_14_v3	1357669	1359065	1397	1358268	132	27.4445	3.02394	25.3195	●
PbANKA_14_v3	1359839	1361582	1744	1360836	139	33.7471	3.39016	31.2261	●
PbANKA_14_v3	1377943	1380293	2351	1378968	142	40.2014	3.83724	36.9718	●
PbANKA_14_v3	1406018	1407243	1226	1406549	140	28.3325	2.97843	26.1627	●
PbANKA_14_v3	1408051	1409723	1673	1409376	136	33.0973	3.39222	30.6292	●
PbANKA_14_v3	1413531	1414026	496	1413749	72	12.1165	2.53603	10.5511	●
PbANKA_14_v3	1423043	1427857	4815	1424849	142	32.0307	3.2144	29.6404	●
PbANKA_14_v3	1428437	1429519	1083	1429341	111	18.7965	2.6267	17.005	●
PbANKA_14_v3	1436169	1436691	523	1436296	100	17.0044	2.61593	15.2725
PbANKA_14_v3	1479681	1481288	1608	1480494	118	24.2195	2.97852	22.2326	●
PbANKA_14_v3	1481422	1482982	1561	1482555	131	27.5667	3.04774	25.436	●
PbANKA_14_v3	1553463	1554082	620	1553780	108	17.9945	2.59725	16.2302	●
PbANKA_14_v3	1558450	1559979	1530	1559499	132	34.372	3.5689	31.7936	●
PbANKA_14_v3	1581693	1582925	1233	1582648	126	30.8498	3.39298	28.5401
PbANKA_14_v3	1606126	1606445	320	1606333	70	11.9247	2.54809	10.3668	●
PbANKA_14_v3	1616328	1618068	1741	1617743	128	22.205	2.68683	20.2959	●
PbANKA_14_v3	1625730	1626712	983	1626230	124	29.9689	3.35665	27.7093	●
PbANKA_14_v3	1653570	1654190	621	1653828	121	26.0545	3.08268	23.9927	●
PbANKA_14_v3	1688504	1689914	1411	1689296	133	27.9398	3.04668	25.7908	●
PbANKA_14_v3	1697094	1697331	238	1697196	79	13.0023	2.52263	11.4052
PbANKA_14_v3	1709595	1710597	1003	1709964	138	29.1837	3.0667	26.9704	●
PbANKA_14_v3	1731177	1731756	580	1731433	95	20.2204	3.01001	18.3803	●
PbANKA_14_v3	1741186	1741679	494	1741426	98	22.8288	3.21605	20.897	●
PbANKA_14_v3	1795971	1796923	953	1796650	119	29.2036	3.3872	26.9898	●
PbANKA_14_v3	1839817	1840487	671	1840149	103	21.1108	2.95023	19.2398	●
PbANKA_14_v3	1916443	1917573	1131	1916745	115	25.8001	3.16358	23.7497
PbANKA_14_v3	1926331	1927815	1485	1927262	130	33.2442	3.51524	30.7595	●
PbANKA_14_v3	1932785	1934244	1460	1933803	120	25.8295	3.08036	23.7776	●
PbANKA_14_v3	1985513	1986409	897	1985990	127	30.1691	3.31824	27.8998	●
PbANKA_14_v3	1992032	1992456	425	1992262	96	19.5011	2.91846	17.6863	●
PbANKA_14_v3	2012112	2012541	430	2012250	105	19.2244	2.74544	17.4188	●
PbANKA_14_v3	2032623	2033057	435	2032862	111	24.4739	3.11777	22.4772	●
PbANKA_14_v3	2044370	2045984	1615	2044754	124	30.6393	3.41347	28.3424
PbANKA_14_v3	2053028	2053811	784	2053507	114	22.5771	2.90231	20.6544	●
PbANKA_14_v3	2119603	2120394	792	2120026	100	17.6038	2.67113	15.8524	●
PbANKA_14_v3	2145152	2145584	433	2145340	111	18.7965	2.6267	17.005
PbANKA_14_v3	2150189	2151489	1301	2151127	120	23.4181	2.88318	21.4637	●
PbANKA_14_v3	2177200	2177715	516	2177517	122	31.2114	3.503	28.8785	●
PbANKA_14_v3	2180799	2183217	2419	2181807	142	29.8735	3.06023	27.6209	●
PbANKA_14_v3	2183300	2184820	1521	2184305	140	34.4522	3.42653	31.8698	●
PbANKA_14_v3	2222016	2223215	1200	2222615	138	21.6098	2.53984	19.7217	●
PbANKA_14_v3	2232399	2233524	1126	2232574	83	14.1993	2.59072	12.5605
PbANKA_14_v3	2266354	2267577	1224	2266984	141	24.8816	2.72859	22.8679	●
PbANKA_14_v3	2275499	2277332	1834	2276301	134	33.209	3.43676	30.7318	●
PbANKA_14_v3	2300015	2302040	2026	2300947	142	28.114	2.93734	25.9557	●
PbANKA_14_v3	2322064	2323530	1467	2322807	132	23.468	2.73193	21.5116
PbANKA_14_v3	2328451	2330779	2329	2330424	134	27.8179	3.02325	25.6744	●
PbANKA_14_v3	2357266	2357915	650	2357691	93	20.4761	3.07689	18.6273	●
PbANKA_14_v3	2439463	2439800	338	2439606	110	21.1313	2.83894	19.26
PbANKA_14_v3	2447809	2450186	2378	2448896	142	29.3111	3.02068	27.0905	●
PbANKA_14_v3	2452096	2452467	372	2452297	110	17.258	2.51124	15.5177
PbANKA_14_v3	2471042	2471147	106	2471107	44	9.69933	2.85258	8.2247

## Sheet: S1C
Table S1C. ChIP-seq analysis of PbSIP2. <Target genes of PbSIP2>
ID	annotation	classification
PBANKA_0100500	PIR protein	other
PBANKA_0100600	schizont membrane associated cytoadherence protein	other
PBANKA_0101400	SAC3 domain-containing protein, putative	other
PBANKA_0105000	ubiquitin-conjugating enzyme E2 PEX4, putative	proteolysis
PBANKA_0108200	protein KIC6, putative	other
PBANKA_0108800	histone H3, putative	nucleosome
PBANKA_0109900	basal complex transmembrane protein 1, putative	cell division
PBANKA_0110500	leucine-rich repeat protein	other
PBANKA_0110600	transmembrane protein 234, putative	other
PBANKA_0111000	6-cysteine protein P12, putative	rhoptry
PBANKA_0111600	rhoptry protein ROP14, putative	rhoptry
PBANKA_0111900	conserved Plasmodium protein, unknown function	unknown
PBANKA_0112300	filamin domain-containing protein, putative	cytoskeleton
PBANKA_0201600	early transcribed membrane protein	other
PBANKA_0203750	phosphatidate cytidylyltransferase, putative	cell signaling
PBANKA_0204600	photosensitized INA-labeled protein PHIL1	pellicle/IMC
PBANKA_0206700	conserved Plasmodium protein, unknown function	unknown
PBANKA_0209000	protein E140, putative	other
PBANKA_0209100	thrombospondin-related sporozoite protein	surface protein
PBANKA_0212800	alpha/beta hydrolase, putative	other
PBANKA_0213800	zinc finger protein, putative	other
PBANKA_0214700	Plasmodium exported protein, unknown function	other
PBANKA_0301000	repetitive organellar protein, putative	rhoptry
PBANKA_0305000	serine repeat antigen 2	other
PBANKA_0305100	serine repeat antigen 1	other
PBANKA_0306700	transporter, putative	other
PBANKA_0307500	protein CERLI1, putative	rhoptry
PBANKA_0310700	conserved protein, unknown function	unknown
PBANKA_0311400	serine/threonine protein kinase STK2	kinase
PBANKA_0311500	conserved Plasmodium protein, unknown function	unknown
PBANKA_0311700	rhoptry neck protein 6, putative	rhoptry
PBANKA_0311800	acyl-CoA synthetase, putative	metabolism
PBANKA_0312100	conserved Plasmodium protein, unknown function	unknown
PBANKA_0314200	calcium-dependent protein kinase 1	kinase
PBANKA_0314600	thioesterase/thiol ester dehydrase-isomerase, putative	other
PBANKA_0315900	pseudouridine synthase, putative	transcription and translation
PBANKA_0402500	phosphatidylethanolamine-binding protein, putative	other
PBANKA_0402700	inner membrane complex protein 1e	pellicle/IMC
PBANKA_0403700	GRIP domain-containing protein, putative	other
PBANKA_0404400	cytochrome b-c1 complex subunit 8, putative	mitochondria
PBANKA_0405100	ER membrane protein complex subunit 5, putative	other
PBANKA_0406400	zinc finger protein, putative	other
PBANKA_0406900	conserved protein, unknown function	unknown
PBANKA_0410200	tetratricopeptide repeat protein, putative	other
PBANKA_0410300	26S proteasome regulatory subunit RPN12, putative	proteolysis
PBANKA_0410400	glycogen synthase kinase-3 beta, putative	kinase
PBANKA_0415700	autophagy-related protein 3, putative	other
PBANKA_0416700	bacterial histone-like protein, putative	other
PBANKA_0417700	alpha tubulin 1	cytoskeleton
PBANKA_0417800	conserved protein, unknown function	unknown
PBANKA_0418300	protein RER1, putative	protein transport
PBANKA_0501400	rhoptry neck protein 12	rhoptry
PBANKA_0501600	golgi re-assembly stacking protein, putative	other
PBANKA_0502500	serine/threonine protein phosphatase 8	other
PBANKA_0503300	conserved Plasmodium protein, unknown function	unknown
PBANKA_0503400	conserved Plasmodium protein, unknown function	unknown
PBANKA_0503900	conserved Plasmodium protein, unknown function	unknown
PBANKA_0504200	RNA-binding protein 34, putative	other
PBANKA_0505400	conserved Plasmodium protein, unknown function	unknown
PBANKA_0506900	phospholipid scramblase, putative	other
PBANKA_0507200	conserved Plasmodium protein, unknown function	unknown
PBANKA_0509600	conserved Plasmodium protein, unknown function	unknown
PBANKA_0510100	conserved protein, unknown function	unknown
PBANKA_0511400	peroxiredoxin, putative	other
PBANKA_0512900	conserved protein, unknown function	unknown
PBANKA_0513000	inner membrane complex protein 1m, putative	pellicle/IMC
PBANKA_0513400	cell division control protein CDC50C, putative	cell division
PBANKA_0514200	claudin-like apicomplexan microneme protein, putative	microneme
PBANKA_0515500	protein phosphatase inhibitor 3, putative	other
PBANKA_0519000	S-antigen, putative	surface protein
PBANKA_0519100	merozoite surface protein, putative	surface protein
PBANKA_0519200	conserved Plasmodium protein, unknown function	unknown
PBANKA_0519300	conserved Plasmodium protein, unknown function	unknown
PBANKA_0519400	conserved Plasmodium protein, unknown function	unknown
PBANKA_0520300	conserved Plasmodium protein, unknown function	unknown
PBANKA_0521500	conserved Plasmodium protein, unknown function	unknown
PBANKA_0523800	apical asparagine-rich protein AARP, putative	rhoptry
PBANKA_0600800	cytochrome c oxidase assembly protein COX19, putative	mitochondria
PBANKA_0601500	trimethylguanosine synthase, putative	transcription and translation
PBANKA_0601600	nuclear export mediator factor NEMF, putative	transcription and translation
PBANKA_0604900	conserved Plasmodium protein, unknown function	unknown
PBANKA_0605000	thiosulfate sulfurtransferase, putative	other
PBANKA_0605600	conserved Plasmodium protein, unknown function	unknown
PBANKA_0607800	cytosolic iron-sulfur protein assembly protein 1, putative	other
PBANKA_0608500	SNARE protein, putative	protein transport
PBANKA_0610300	polyubiquitin, putative	proteolysis
PBANKA_0611500	conserved Plasmodium protein, unknown function	unknown
PBANKA_0612000	ATP-dependent Clp protease proteolytic subunit, putative	proteolysis
PBANKA_0612200	apicomplexan kinetochore protein 3	cell division
PBANKA_0612800	DEAD box ATP-dependent RNA helicase, putative	other
PBANKA_0613200	DNA polymerase alpha catalytic subunit A, putative	DNA replication and repair
PBANKA_0613300	LITAF-like zinc finger protein, putative	protein transport
PBANKA_0614400	conserved Plasmodium protein, unknown function	unknown
PBANKA_0615200	calcium-dependent protein kinase 4	kinase
PBANKA_0617800	conserved Plasmodium protein, unknown function	unknown
PBANKA_0617900	apoptosis-inducing factor, putative	other
PBANKA_0618000	conserved Plasmodium protein, unknown function	unknown
PBANKA_0619700	rhoptry-associated leucine zipper-like protein 1, putative	rhoptry
PBANKA_0620600	protein CPH1, putative	pellicle/IMC
PBANKA_0620700	conserved Plasmodium protein, unknown function	unknown
PBANKA_0621300	apicomplexan kinetochore protein 1	cell division
PBANKA_0622900	conserved Plasmodium protein, unknown function	unknown
PBANKA_0623100	tryptophan-rich protein	other
PBANKA_0623400	fam-a protein	other
PBANKA_0701300	prolyl 4-hydroxylase subunit alpha, putative	other
PBANKA_0702100	folate transporter 1, putative	other
PBANKA_0704100	ubiquitin conjugation factor E4 B, putative	proteolysis
PBANKA_0704300	SPRY domain, putative	other
PBANKA_0704400	alpha/beta hydrolase, putative	other
PBANKA_0707500	RWD domain-containing protein, putative	other
PBANKA_0707900	thrombospondin-related protein 1	surface protein
PBANKA_0708000	protein transport protein SEC23, putative	protein transport
PBANKA_0709700	protein kinase 1	kinase
PBANKA_0710500	conserved Plasmodium protein, unknown function	unknown
PBANKA_0713000	respiratory chain complex 3 associated protein 3, putative	other
PBANKA_0713100	rhoptry neck protein 5	rhoptry
PBANKA_0713200	conserved protein, unknown function	unknown
PBANKA_0713900	adenylate kinase 2, putative	other
PBANKA_0716600	acylated pleckstrin-homology domain-containing protein, putative	microneme
PBANKA_0716700	GTP-binding protein, putative	cell signaling
PBANKA_0716900	armadillo-domain containing rhoptry protein, putative	rhoptry
PBANKA_0718700	CDGSH iron-sulfur domain-containing protein, putative	mitochondria
PBANKA_0718800	small GTP-binding protein sar1, putative	protein transport
PBANKA_0719400	LETM1-like protein, putative	mitochondria
PBANKA_0720900	MOLO1 domain-containing protein, putative	other
PBANKA_0721000	conserved protein, unknown function	unknown
PBANKA_0721800	apical merozoite protein, putative	rhoptry
PBANKA_0722941	fam-b protein	other
PBANKA_0801300	conserved protein, unknown function	unknown
PBANKA_0801800	basal complex transmembrane protein 2, putative	cell division
PBANKA_0802000	basal complex protein BLEB, putative	cell division
PBANKA_0802200	serine/threonine protein kinase, putative	kinase
PBANKA_0802500	protein phosphatase PPM12, putative	other
PBANKA_0802800	conserved Plasmodium protein, unknown function	unknown
PBANKA_0803200	inositol-phosphate phosphatase, putative	cell signaling
PBANKA_0803900	apicomplexan kinetochore protein 11	cell division
PBANKA_0804500	rhoptry-associated membrane antigen, putative	rhoptry
PBANKA_0805300	conserved Plasmodium protein, unknown function	unknown
PBANKA_0808300	E3 ubiquitin-protein ligase, putative	proteolysis
PBANKA_0808380	conserved Plasmodium protein, unknown function	unknown
PBANKA_0812200	START domain-containing protein, putative	other
PBANKA_0812400	cysteine repeat modular protein 1	other
PBANKA_0815100	conserved Plasmodium protein, unknown function	unknown
PBANKA_0815400	protein KIC3, putative	other
PBANKA_0815800	GINS complex subunit Psf3, putative	DNA replication and repair
PBANKA_0815900	BSD-domain protein, putative	other
PBANKA_0816000	type II NADH:ubiquinone oxidoreductase	mitochondria
PBANKA_0817000	major facilitator superfamily domain-containing protein, putative	other
PBANKA_0817300	conserved Plasmodium protein, unknown function	unknown
PBANKA_0818300	conserved protein, unknown function	unknown
PBANKA_0819000	glideosome-associated protein 50, putative	pellicle/IMC
PBANKA_0822000	conserved Plasmodium protein, unknown function	unknown
PBANKA_0824000	OTU domain-containing protein, putative	other
PBANKA_0824100	nitric oxide synthase, putative	metabolism
PBANKA_0824900	patatin-like phospholipase, putative	metabolism
PBANKA_0828100	fumarate hydratase, putative	metabolism
PBANKA_0828300	dynein light chain, putative	other
PBANKA_0830400	G2 protein	pellicle/IMC
PBANKA_0831000	merozoite surface protein 1	surface protein
PBANKA_0831200	diacylglycerol kinase, putative	cell signaling
PBANKA_0832200	PUB domain-containing protein, putative	other
PBANKA_0832300	conserved Plasmodium protein, unknown function	unknown
PBANKA_0832700	adenylate kinase-like protein 2, putative	other
PBANKA_0832800	conserved Plasmodium protein, unknown function	unknown
PBANKA_0833600	importin alpha re-exporter, putative	protein transport
PBANKA_0834200	conserved Plasmodium protein, unknown function	unknown
PBANKA_0835500	UBX domain-containing protein, putative	other
PBANKA_0901800	conserved Plasmodium protein, unknown function	unknown
PBANKA_0902000	dynein light chain, putative	other
PBANKA_0902500	oocyst rupture protein 1	other
PBANKA_0903400	TMEM65 domain-containing protein, putative	other
PBANKA_0903700	cysteine-rich PDZ-binding protein, putative	other
PBANKA_0903900	coatomer subunit gamma, putative	protein transport
PBANKA_0904000	conserved Plasmodium protein, unknown function	unknown
PBANKA_0904100	ras-related protein Rab-6	protein transport
PBANKA_0905500	conserved Plasmodium protein, unknown function	unknown
PBANKA_0906100	conserved Plasmodium protein, unknown function	unknown
PBANKA_0907200	EELM2 domain-containing protein, putative	transcription and translation
PBANKA_0908600	conserved Plasmodium protein, unknown function	unknown
PBANKA_0909000	carbonic anhydrase, putative	other
PBANKA_0910500	conserved protein, unknown function	unknown
PBANKA_0910700	conserved Plasmodium protein, unknown function	unknown
PBANKA_0911500	apical exonemal protein, putative	pellicle/IMC
PBANKA_0911600	ribosomal protein S9, mitochondrial, putative	mitochondria
PBANKA_0911700	subtilisin-like protease 2	other
PBANKA_0911900	armadillo-interacting protein AIP, putative	rhoptry
PBANKA_0912400	conserved Plasmodium protein, unknown function	unknown
PBANKA_0915000	apical membrane antigen 1	microneme
PBANKA_0915600	aquaglyceroporin	other
PBANKA_0916700	conserved Plasmodium protein, unknown function	unknown
PBANKA_0919400	conserved protein, unknown function	unknown
PBANKA_0920300	conserved Plasmodium protein, unknown function	unknown
PBANKA_0920500	conserved Plasmodium protein, unknown function	unknown
PBANKA_0921700	conserved Plasmodium protein, unknown function	unknown
PBANKA_0921800	steryl ester hydrolase, putative	metabolism
PBANKA_0922400	XTBD domain-containing protein, putative	transcription and translation
PBANKA_0922500	kelch domain-containing protein, putative	other
PBANKA_0922600	kelch domain-containing protein, putative	other
PBANKA_0923700	ethanolamine kinase, putative	metabolism
PBANKA_0925600	conserved Plasmodium protein, unknown function	unknown
PBANKA_0925700	conserved Plasmodium protein, unknown function	unknown
PBANKA_0926900	WD repeat-containing protein, putative	other
PBANKA_0927000	tyrosine kinase-like protein, putative	kinase
PBANKA_0928400	conserved Plasmodium protein, unknown function	unknown
PBANKA_0929200	conserved protein, unknown function	unknown
PBANKA_0929300	actin-related protein 2/3 complex subunit 1, putative	cytoskeleton
PBANKA_0929400	myosin light chain B	pellicle/IMC
PBANKA_0930100	conserved Plasmodium protein, unknown function	unknown
PBANKA_0930200	DNA mismatch repair protein MLH, putative	DNA replication and repair
PBANKA_0930300	GTP-binding nuclear protein RAN/TC4, putative	protein transport
PBANKA_0930600	conserved Plasmodium protein, unknown function	unknown
PBANKA_0931100	conserved protein, unknown function	unknown
PBANKA_0931500	folate transporter 2	other
PBANKA_0932000	rhoptry neck protein 4	rhoptry
PBANKA_0932500	histone-lysine N-methyltransferase SET7, putative	transcription and translation
PBANKA_0933600	dynein light chain Tctex-type, putative	other
PBANKA_0934000	conserved Plasmodium protein, unknown function	unknown
PBANKA_0934300	UDP-galactose transporter, putative	other
PBANKA_0934600	conserved Plasmodium protein, unknown function	unknown
PBANKA_0934700	conserved protein, unknown function	unknown
PBANKA_0935600	conserved protein, unknown function	unknown
PBANKA_0935700	Josephin domain-containing protein, putative	other
PBANKA_0936400	conserved protein, unknown function	unknown
PBANKA_0937100	vacuolar protein sorting-associated protein 35, putative	protein transport
PBANKA_0937900	conserved Plasmodium protein, unknown function	unknown
PBANKA_0938800	conserved Plasmodium protein, unknown function	unknown
PBANKA_0941600	conserved Plasmodium protein, unknown function	unknown
PBANKA_0941800	histone H2B, putative	nucleosome
PBANKA_1001500	alpha/beta hydrolase, putative	other
PBANKA_1001700	conserved Plasmodium protein, unknown function	unknown
PBANKA_1001800	AP2 domain transcription factor AP2-SP2	transcription and translation
PBANKA_1002400	dipeptidyl aminopeptidase 3, putative	proteolysis
PBANKA_1002500	sporozoite-specific protein S10	other
PBANKA_1002600	6-cysteine protein P41, putative	surface protein
PBANKA_1002900	protein CERLI2, putative	rhoptry
PBANKA_1003600	apical sushi protein, putative	rhoptry
PBANKA_1005300	TH1 domain-containing protein, putative	other
PBANKA_1005400	protein CINCH, putative	cell division
PBANKA_1005500	AAA family ATPase, putative	other
PBANKA_1007400	zinc finger protein, putative	other
PBANKA_1008600	conserved Plasmodium protein, unknown function	unknown
PBANKA_1008700	conserved Plasmodium protein, unknown function	unknown
PBANKA_1009100	ataxin-2 like protein, putative	transcription and translation
PBANKA_1009200	conserved Plasmodium protein, unknown function	unknown
PBANKA_1009500	glutamate synthase [NADH], putative	metabolism
PBANKA_1010400	conserved protein, unknown function	unknown
PBANKA_1011700	conserved Plasmodium protein, unknown function	unknown
PBANKA_1012000	SF-assemblin, putative	cytoskeleton
PBANKA_1012400	RNA methyltransferase, putative	other
PBANKA_1012500	leucine-rich repeat protein	other
PBANKA_1013400	surface-related antigen SRA, putative	surface protein
PBANKA_1013900	PhIL1 interacting protein PIP3, putative	pellicle/IMC
PBANKA_1014500	plasmepsin IX, putative	proteolysis
PBANKA_1017600	conserved Plasmodium protein, unknown function	unknown
PBANKA_1017700	cytochrome b-c1 complex subunit 6, putative	mitochondria
PBANKA_1018900	vacuolar ER assembly factor VMA12, putative	protein transport
PBANKA_1019900	conserved Plasmodium protein, unknown function	unknown
PBANKA_1020100	serine/threonine protein phosphatase 7	other
PBANKA_1020300	ankyrin-repeat protein, putative	other
PBANKA_1021200	conserved Plasmodium protein, unknown function	unknown
PBANKA_1025400	cysteine protease ATG4, putative	other
PBANKA_1026500	metacaspase-3, putative	other
PBANKA_1027600	conserved protein, unknown function	unknown
PBANKA_1028200	atypical protein kinase, ABC-1 family, putative	kinase
PBANKA_1030600	p1/s1 nuclease, putative	metabolism
PBANKA_1030700	conserved Plasmodium protein, unknown function	unknown
PBANKA_1031600	ribosome maturation protein SBDS, putative	transcription and translation
PBANKA_1031700	ankyrin-repeat protein, putative	other
PBANKA_1032100	rhoptry-associated protein 1	rhoptry
PBANKA_1033100	conserved protein, unknown function	unknown
PBANKA_1035400	glideosome associated protein with multiple membrane spans 3, putative	pellicle/IMC
PBANKA_1035800	pentatricopeptide repeat-containing protein 1, putative	other
PBANKA_1036500	RING zinc finger protein, putative	proteolysis
PBANKA_1038900	condensin complex subunit 1, putative	cell division
PBANKA_1039200	conserved Plasmodium protein, unknown function	unknown
PBANKA_1039700	cytochrome c oxidase subunit ApiCOX19, putative	mitochondria
PBANKA_1101400	rhoptry-associated protein 2/3	rhoptry
PBANKA_1103100	actin-depolymerizing factor 1	cytoskeleton
PBANKA_1103700	AN1-type zinc finger protein, putative	other
PBANKA_1103800	ATP-dependent RNA helicase DDX27, putative	transcription and translation
PBANKA_1107100	subtilisin-like protease 1	other
PBANKA_1107600	6-cysteine protein	microneme
PBANKA_1107700	SET domain protein, putative	other
PBANKA_1107800	ceramide synthase CERS1, putative	metabolism
PBANKA_1108000	conserved protein, unknown function	unknown
PBANKA_1108100	ND6 protein, putative	rhoptry
PBANKA_1108200	conserved protein, unknown function	unknown
PBANKA_1108400	single-stranded DNA-binding protein, putative	other
PBANKA_1111200	apical rhoptry neck protein, putative	rhoptry
PBANKA_1111300	EKC/KEOPS complex subunit CGI121, putative	transcription and translation
PBANKA_1112800	conserved protein, unknown function	unknown
PBANKA_1112900	CPSF domain-containing protein, putative	transcription and translation
PBANKA_1115000	conserved protein, unknown function	unknown
PBANKA_1115200	gamete egress protein GEP	other
PBANKA_1116900	RNA-binding protein, putative	other
PBANKA_1117000	histone H2A, putative	nucleosome
PBANKA_1117100	histone H3 variant, putative	nucleosome
PBANKA_1117200	conserved Plasmodium protein, unknown function	unknown
PBANKA_1118700	acyl-CoA synthetase, putative	metabolism
PBANKA_1118800	conserved Plasmodium protein, unknown function	unknown
PBANKA_1119600	merozoite surface protein 10, putative	surface protein
PBANKA_1119900	DnaJ protein, putative	other
PBANKA_1120000	conserved Plasmodium protein, unknown function	unknown
PBANKA_1120100	conserved Plasmodium protein, unknown function	unknown
PBANKA_1123900	sphingomyelin synthase 1, putative	metabolism
PBANKA_1126400	transportin, putative	protein transport
PBANKA_1126800	HECT domain-containing protein 1, putative	proteolysis
PBANKA_1127300	DNA methyltransferase 1-associated protein 1, putative	transcription and translation
PBANKA_1127400	conserved Plasmodium protein, unknown function	unknown
PBANKA_1128000	conserved Plasmodium protein, unknown function	unknown
PBANKA_1128100	phospholipase	metabolism
PBANKA_1129200	conserved Plasmodium protein, unknown function	unknown
PBANKA_1129600	TPH domain-containing protein, putative	other
PBANKA_1129800	tetratricopeptide repeat protein, putative	other
PBANKA_1130800	phosphoinositide phosphatase SAC1, putative	cell signaling
PBANKA_1132600	ubiquitin-conjugating enzyme E2, putative	proteolysis
PBANKA_1132900	regulator of chromosome condensation, putative	cell division
PBANKA_1136000	ADP-ribosylation factor, putative	cell signaling
PBANKA_1138000	cytochrome c oxidase subunit ApiCOX24, putative	mitochondria
PBANKA_1138800	conserved Plasmodium protein, unknown function	unknown
PBANKA_1141500	SNARE associated Golgi protein, putative	protein transport
PBANKA_1141700	ubiquitin-60S ribosomal protein L40, putative	transcription and translation
PBANKA_1141800	conserved Plasmodium protein, unknown function	unknown
PBANKA_1141900	DIP13 homolog, putative	pellicle/IMC
PBANKA_1144300	ribosomal protein L1, putative	transcription and translation
PBANKA_1144400	heptatricopeptide repeat-containing protein, putative	other
PBANKA_1201400	guanylate cyclase organizer UGO, putative	cell signaling
PBANKA_1201800	conserved Plasmodium protein, unknown function	unknown
PBANKA_1202000	inner membrane complex protein 1c	pellicle/IMC
PBANKA_1202800	apicomplexan kinetochore protein 2	cell division
PBANKA_1202900	conserved Plasmodium protein, unknown function	unknown
PBANKA_1203900	peptidase, putative	proteolysis
PBANKA_1204000	conserved Plasmodium protein, unknown function	unknown
PBANKA_1204500	conserved Plasmodium protein, unknown function	unknown
PBANKA_1205600	conserved protein, unknown function	unknown
PBANKA_1205700	conserved Plasmodium protein, unknown function	unknown
PBANKA_1206900	tubulin beta chain, putative	cell division
PBANKA_1208000	tubulin--tyrosine ligase, putative	cell division
PBANKA_1209700	protein ARV1, putative	other
PBANKA_1210500	conserved protein, unknown function	unknown
PBANKA_1210600	rhoptry associated adhesin, putative	rhoptry
PBANKA_1211500	U3 small nucleolar RNA-associated protein 13, putative	transcription and translation
PBANKA_1212200	conserved Plasmodium protein, unknown function	unknown
PBANKA_1212400	GDP-L-fucose synthase, putative	metabolism
PBANKA_1212500	merozoite surface protein MSA180, putative	surface protein
PBANKA_1213300	protein KIC8, putative	other
PBANKA_1215100	protein RIPR, putative	microneme
PBANKA_1216700	WD repeat-containing protein, putative	other
PBANKA_1217100	pseudo protein kinase 1, putative	kinase
PBANKA_1217600	histone H2A.Z, putative	nucleosome
PBANKA_1222300	coatomer subunit epsilon, putative	protein transport
PBANKA_1224900	conserved Plasmodium protein, unknown function	unknown
PBANKA_1225300	zinc finger protein, putative	other
PBANKA_1225700	GTPase-activating protein, putative	cell signaling
PBANKA_1226700	AAA family ATPase, putative	other
PBANKA_1226900	mitogen-activated protein kinase organizer 1, putative	cell signaling
PBANKA_1227400	serine/threonine protein phosphatase 2B catalytic subunit A	other
PBANKA_1229300	conserved Plasmodium protein, unknown function	unknown
PBANKA_1229400	F-box protein FBXO6, putative	proteolysis
PBANKA_1236800	conserved Plasmodium protein, unknown function	unknown
PBANKA_1236900	transcription initiation factor TFIID subunit 10, putative	transcription and translation
PBANKA_1237300	magnesium transporter NIPA, putative	pellicle/IMC
PBANKA_1238900	conserved Plasmodium protein, unknown function	unknown
PBANKA_1239900	acyl-CoA synthetase, putative	metabolism
PBANKA_1240600	inner membrane complex protein 1g, putative	pellicle/IMC
PBANKA_1241300	conserved Plasmodium protein, unknown function	unknown
PBANKA_1242900	conserved protein, unknown function	unknown
PBANKA_1243900	apicomplexan kinetochore protein 5	cell division
PBANKA_1245500	conserved Plasmodium protein, unknown function	unknown
PBANKA_1301700	splicing factor 3A subunit 1, putative	transcription and translation
PBANKA_1301900	DNA repair metallo-beta-lactamase protein, putative	DNA replication and repair
PBANKA_1302300	metacaspase-2, putative	other
PBANKA_1304000	cohesin complex subunit, putative	cell division
PBANKA_1305500	acid cluster protein 33 homologue, putative	other
PBANKA_1309200	serine/threonine kinase-1, putative	kinase
PBANKA_1309300	conserved Plasmodium protein, unknown function	unknown
PBANKA_1309800	conserved Plasmodium protein, unknown function	unknown
PBANKA_1310400	centrin-2, putative	cell division
PBANKA_1310500	apicomplexan kinetochore protein 4	cell division
PBANKA_1310600	heme detoxification protein, putative	metabolism
PBANKA_1311700	multidrug resistance protein 2, putative	other
PBANKA_1312800	CLASP domain-containing protein, putative	pellicle/IMC
PBANKA_1312900	conserved Plasmodium protein, unknown function	unknown
PBANKA_1313300	conserved protein, unknown function	unknown
PBANKA_1315400	calcineurin subunit B, putative	cell signaling
PBANKA_1315700	rhoptry neck protein 2	rhoptry
PBANKA_1320000	conserved Plasmodium protein, unknown function	unknown
PBANKA_1322000	alpha/beta hydrolase, putative	other
PBANKA_1322900	OPA3-like protein, putative	other
PBANKA_1323500	rhoptry protein, putative	rhoptry
PBANKA_1323600	biotin--protein ligase 2	other
PBANKA_1324300	inner membrane complex sub-compartment protein 3	pellicle/IMC
PBANKA_1325100	MORN repeat protein, putative	other
PBANKA_1326300	cytochrome c1, heme protein, mitochondrial, putative	mitochondria
PBANKA_1326400	glyceraldehyde-3-phosphate dehydrogenase	metabolism
PBANKA_1327100	rhoptry neck protein 11	rhoptry
PBANKA_1329100	plasmepsin VIII	proteolysis
PBANKA_1329200	dynein beta chain, putative	other
PBANKA_1330200	NOC3 domain-containing protein, putative	other
PBANKA_1331300	conserved Plasmodium protein, unknown function	unknown
PBANKA_1331400	MORC family protein, putative	transcription and translation
PBANKA_1334600	diacylglycerol kinase, putative	cell signaling
PBANKA_1335500	conserved protein, unknown function	unknown
PBANKA_1336700	conserved Plasmodium protein, unknown function	unknown
PBANKA_1337200	protein transport protein SFT2, putative	protein transport
PBANKA_1338900	glideosome associated protein with multiple membrane spans 1, putative	pellicle/IMC
PBANKA_1341100	respiratory chain complex 3 associated protein 2, putative	other
PBANKA_1341200	WD repeat-containing protein, putative	other
PBANKA_1341300	GTPase-activating protein, putative	cell signaling
PBANKA_1342500	conserved Plasmodium protein, unknown function	unknown
PBANKA_1342600	conserved Plasmodium protein, unknown function	unknown
PBANKA_1342700	conserved protein, unknown function	unknown
PBANKA_1343400	BRCA2 protein	DNA replication and repair
PBANKA_1343500	conserved protein, unknown function	unknown
PBANKA_1344400	AMP deaminase	metabolism
PBANKA_1344600	conserved Plasmodium protein, unknown function	unknown
PBANKA_1344800	conserved Plasmodium protein, unknown function	unknown
PBANKA_1345400	ER lumen protein retaining receptor 1, putative	protein transport
PBANKA_1347000	conserved protein, unknown function	unknown
PBANKA_1348400	histone H3-like centromeric protein CSE4, putative	nucleosome
PBANKA_1348500	Voldacs domain-containing protein, putative	other
PBANKA_1348700	RING zinc finger protein, putative	proteolysis
PBANKA_1350100	conserved Plasmodium protein, unknown function	unknown
PBANKA_1351100	exoribonuclease, putative	other
PBANKA_1351400	phosphoinositide-binding protein PH2, putative	microneme
PBANKA_1352300	conserved protein, unknown function	unknown
PBANKA_1352400	conserved protein, unknown function	unknown
PBANKA_1352800	cytochrome c oxidase subunit ApiCOX14, putative	mitochondria
PBANKA_1353300	ABC transporter B family member 5, putative	other
PBANKA_1354100	ras-related protein Rab-11B, putative	protein transport
PBANKA_1354200	mitochondrial pyruvate carrier protein 1, putative	mitochondria
PBANKA_1355200	aconitate hydratase, putative	metabolism
PBANKA_1356300	CDT1-like protein, putative	DNA replication and repair
PBANKA_1356400	DNA repair protein RAD5, putative	DNA replication and repair
PBANKA_1356800	VPS13 domain-containing protein, putative	protein transport
PBANKA_1358500	inner membrane complex protein, putative	pellicle/IMC
PBANKA_1360800	conserved Plasmodium protein, unknown function	unknown
PBANKA_1360900	GTPase, putative	cell signaling
PBANKA_1363400	conserved Plasmodium protein, unknown function	unknown
PBANKA_1365200	thioredoxin-related protein, putative	other
PBANKA_1400700	Plasmodium exported protein, unknown function	other
PBANKA_1406500	conserved Plasmodium protein, unknown function	unknown
PBANKA_1408700	conserved Plasmodium protein, unknown function	unknown
PBANKA_1409200	PhIL1-interacting candidate PIC5, putative	pellicle/IMC
PBANKA_1410400	V-type proton ATPase catalytic subunit A, putative	other
PBANKA_1411200	protein AAP2, putative	pellicle/IMC
PBANKA_1411900	TMEM238 domain-containing protein, putative	other
PBANKA_1412000	Clu domain-containing protein, putative	mitochondria
PBANKA_1413600	serine/threonine protein kinase PK9	kinase
PBANKA_1413800	conserved protein, unknown function	unknown
PBANKA_1417600	ubiquitin carboxyl-terminal hydrolase MINDY, putative	other
PBANKA_1419000	conserved protein, unknown function	unknown
PBANKA_1419400	protein kinase domain-containing protein, putative	kinase
PBANKA_1419800	3',5'-cyclic nucleotide phosphodiesterase beta, putative	cell signaling
PBANKA_1420600	histone H2B variant, putative	nucleosome
PBANKA_1425800	conserved Plasmodium protein, unknown function	unknown
PBANKA_1425900	conserved protein, unknown function	unknown
PBANKA_1426600	conserved Plasmodium protein, unknown function	unknown
PBANKA_1430700	conserved protein, unknown function	unknown
PBANKA_1434200	arginine--tRNA ligase, putative	transcription and translation
PBANKA_1436500	conserved Plasmodium protein, unknown function	unknown
PBANKA_1437300	endoplasmin, putative	other
PBANKA_1437600	glideosome-associated protein 45, putative	pellicle/IMC
PBANKA_1437700	conserved Plasmodium protein, unknown function	unknown
PBANKA_1437800	conserved Plasmodium protein, unknown function	unknown
PBANKA_1439000	conserved protein, unknown function	unknown
PBANKA_1439100	BRO1 domain-containing protein, putative	protein transport
PBANKA_1441100	haloacid dehalogenase-like hydrolase, putative	metabolism
PBANKA_1441200	regulator of MON1-CCZ1 complex, putative	other
PBANKA_1441300	heptatricopeptide repeat and RAP domain-containing protein, putative	other
PBANKA_1442300	kinetochore protein SPC24, putative	cell division
PBANKA_1443300	merozoite surface protein 9, putative	surface protein
PBANKA_1443900	PhIL1-interacting candidate PIC1, putative	pellicle/IMC
PBANKA_1444500	myosin J	cytoskeleton
PBANKA_1445000	subpellicular microtubule protein 2, putative	pellicle/IMC
PBANKA_1449800	inorganic pyrophosphatase, putative	other
PBANKA_1451500	conserved Plasmodium protein, unknown function	unknown
PBANKA_1452100	conserved Plasmodium protein, unknown function	unknown
PBANKA_1454600	nucleoporin NUP269	other
PBANKA_1455500	conserved Plasmodium protein, unknown function	unknown
PBANKA_1456900	translation initiation factor SUI1, putative	transcription and translation
PBANKA_1457000	ubiquitin-conjugating enzyme E2, putative	proteolysis
PBANKA_1457900	conserved protein, unknown function	unknown
PBANKA_1459300	actin I	cytoskeleton
PBANKA_1459500	myosin A-tail interacting protein	pellicle/IMC
PBANKA_1460500	serine/threonine protein kinase, putative	kinase
PBANKA_1461600	conserved protein, unknown function	unknown
PBANKA_1462500	leucine-rich repeat protein	other
PBANKA_1464900	rhoptry neck protein 3, putative	rhoptry
