# Supplementary material for: SIP2 is the master transcription factor of Plasmodium merozoite formation
Source: Sci Adv. 2025 Mar 21;11(12):eads5458. doi: 10.1126/sciadv.ads5458 (PMC11927625; doi:10.1126/sciadv.ads5458)
Supplement: Supplementary file 2 — Data S1 to S4 [file sciadv.ads5458_data_s1_to_s4.zip › sciadv.ads5458_data_s2.xlsx]

## Sheet: Sheet1
Table S2. Differential expression analysis between pbsip2cKODMSO and pbsip2cKORapa.
ID	annotation	log2FoldChange	padj	average FPKM in pbsip2cKODMSO	target
PBANKA_0501400	rhoptry neck protein 12	-6.787	1.25862e-92	694.964	●
PBANKA_1002400	dipeptidyl aminopeptidase 3, putative	-6.25228	2.5827e-79	311.741	●
PBANKA_0523800	apical asparagine-rich protein AARP, putative	-5.9974	4.64499e-97	487.843	●
PBANKA_1032100	rhoptry-associated protein 1	-5.989	9.1844e-191	2102.35	●
PBANKA_1101400	rhoptry-associated protein 2/3	-5.89373	4.7014e-192	1746.29	●
PBANKA_0804500	rhoptry-associated membrane antigen, putative	-5.81494	1.09547e-63	1178.32	●
PBANKA_0619700	rhoptry-associated leucine zipper-like protein 1, putative	-5.31514	1.87827e-57	326.228	●
PBANKA_1003600	apical sushi protein, putative	-4.86863	2.81245e-62	322.155	●
PBANKA_0111600	rhoptry protein ROP14, putative	-4.85465	1.7405e-158	115.526	●
PBANKA_1212200	conserved Plasmodium protein, unknown function	-4.42775	3.74863e-30	192.421	●
PBANKA_1408700	conserved Plasmodium protein, unknown function	-4.30653	1.78477e-88	130.074	●
PBANKA_0102900	AP2 domain transcription factor SIP2	-4.03391	3.8997e-231	105.115
PBANKA_1327100	rhoptry neck protein 11	-3.9846	3.6218e-102	313.75	●
PBANKA_0912400	conserved Plasmodium protein, unknown function	-3.80018	1.57682e-88	99.4159	●
PBANKA_1416500	conserved protein, unknown function	-3.63724	2.17704e-77	125.599
PBANKA_1436500	conserved Plasmodium protein, unknown function	-3.57151	8.20149e-82	148.162	●
PBANKA_0906100	conserved Plasmodium protein, unknown function	-3.52727	1.40333e-67	46.7043	●
PBANKA_0721800	apical merozoite protein, putative	-3.37152	1.94328e-20	135.79	●
PBANKA_1347000	conserved protein, unknown function	-3.3288	2.2044e-11	329.917	●
PBANKA_1323500	rhoptry protein, putative	-3.22503	2.37484e-48	56.6622	●
PBANKA_1412000	Clu domain-containing protein, putative	-3.16552	1.09909e-73	36.1381	●
PBANKA_0311700	rhoptry neck protein 6, putative	-3.08854	1.52399e-60	278.084	●
PBANKA_1019900	conserved Plasmodium protein, unknown function	-2.89186	2.07181e-52	38.0416	●
PBANKA_1001700	conserved Plasmodium protein, unknown function	-2.89114	6.06061e-36	179.49	●
PBANKA_1031700	ankyrin-repeat protein, putative	-2.88922	2.09168e-36	47.4002	●
PBANKA_1312900	conserved Plasmodium protein, unknown function	-2.88658	2.3645e-14	1796.98	●
PBANKA_0506900	phospholipid scramblase, putative	-2.8615	9.31036e-51	262.575	●
PBANKA_1133100	serine/threonine protein kinase ARK3, putative	-2.83385	1.14344e-18	134.401
PBANKA_1351500	calcium-dependent protein kinase 5	-2.79817	5.22342e-09	48.7749
PBANKA_1406500	conserved Plasmodium protein, unknown function	-2.77499	3.86624e-13	81.3748	●
PBANKA_1213300	protein KIC8, putative	-2.77302	2.42809e-44	116.661	●
PBANKA_1014500	plasmepsin IX, putative	-2.72338	2.65684e-15	256.138	●
PBANKA_1332700	duffy-binding protein	-2.7051	1.37851e-06	409.376
PBANKA_1210600	rhoptry associated adhesin, putative	-2.70274	1.32834e-16	559.293	●
PBANKA_1351400	phosphoinositide-binding protein PH2, putative	-2.70121	6.57282e-42	78.9745	●
PBANKA_0514200	claudin-like apicomplexan microneme protein, putative	-2.65238	6.57377e-16	160.405	●
PBANKA_0908600	conserved Plasmodium protein, unknown function	-2.59851	5.21168e-44	87.1491	●
PBANKA_1021200	conserved Plasmodium protein, unknown function	-2.58101	6.51723e-50	134.962	●
PBANKA_0501800	myosin essential light chain ELC, putative	-2.53834	7.61639e-06	574.848
PBANKA_1201800	conserved Plasmodium protein, unknown function	-2.52113	1.91649e-34	114.868	●
PBANKA_1008600	conserved Plasmodium protein, unknown function	-2.47689	8.0935e-09	145.154	●
PBANKA_0306000	6-cysteine protein P230p	-2.45189	8.47153e-61	48.9791
PBANKA_0707700	PhIL1-interacting candidate PIC2, putative	-2.39605	7.38876e-05	559.203
PBANKA_0204600	photosensitized INA-labeled protein PHIL1	-2.39262	0.000100746	714.208	●
PBANKA_1453400	protein kinase 2	-2.37479	3.62724e-05	248.781
PBANKA_0309500	secreted protein with altered thrombospondin repeat domain	-2.35418	2.13915e-05	132.311
PBANKA_1037400	cysteine-rich small secreted protein CSS, putative	-2.35	3.25219e-06	106.376
PBANKA_0716900	armadillo-domain containing rhoptry protein, putative	-2.341	3.19214e-05	510.739	●
PBANKA_0418500	Plasmodium exported protein, unknown function	-2.33132	2.84038e-05	154.76
PBANKA_0915000	apical membrane antigen 1	-2.27164	0.0010705	464.155	●
PBANKA_1111200	apical rhoptry neck protein, putative	-2.24674	5.03726e-42	37.1274	●
PBANKA_1210500	conserved protein, unknown function	-2.23297	1.32341e-38	138.106	●
PBANKA_0512800	merozoite TRAP-like protein	-2.21386	2.37431e-05	563.322
PBANKA_1002600	6-cysteine protein P41, putative	-2.19618	8.34346e-05	522.747	●
PBANKA_0932000	rhoptry neck protein 4	-2.18642	8.29561e-25	590.699	●
PBANKA_1315700	rhoptry neck protein 2	-2.15986	1.56425e-27	567.403	●
PBANKA_0921700	conserved Plasmodium protein, unknown function	-2.1545	1.58873e-08	459.168	●
PBANKA_1240600	inner membrane complex protein 1g, putative	-2.14375	0.000674662	810.382	●
PBANKA_1409200	PhIL1-interacting candidate PIC5, putative	-2.13557	5.17431e-05	1021.92	●
PBANKA_1242900	conserved protein, unknown function	-2.12358	2.21401e-06	84.1907	●
PBANKA_1309800	conserved Plasmodium protein, unknown function	-2.12046	1.06918e-23	29.0825	●
PBANKA_1227000	filament assembling protein, putative	-2.10423	7.43596e-41	196.173
PBANKA_1319000	conserved protein, unknown function	-2.04854	3.54545e-05	368.45
PBANKA_0818200	conserved protein, unknown function	-2.0458	4.57534e-23	30.9976
PBANKA_0721000	conserved protein, unknown function	-2.04418	6.67527e-36	53.2785	●
PBANKA_1225400	gamete release protein	-2.01091	0.000817763	402.943
PBANKA_0819600	conserved Plasmodium protein, unknown function	-1.97651	0.00307791	113.822
PBANKA_0922600	kelch domain-containing protein, putative	-1.97373	1.96356e-06	146.754	●
PBANKA_0212800	alpha/beta hydrolase, putative	-1.96772	2.38087e-34	150.482	●
PBANKA_0622900	conserved Plasmodium protein, unknown function	-1.96225	0.00186797	529.732	●
PBANKA_0815400	protein KIC3, putative	-1.9394	2.78689e-10	409.866	●
PBANKA_0930600	conserved Plasmodium protein, unknown function	-1.91791	9.79837e-45	219.832	●
PBANKA_0307500	protein CERLI1, putative	-1.87937	0.000176904	103.916	●
PBANKA_1202000	inner membrane complex protein 1c	-1.87482	0.000579013	852.996	●
PBANKA_0835400	conserved Plasmodium protein, unknown function	-1.86143	0.000314951	93.5355
PBANKA_1119600	merozoite surface protein 10, putative	-1.85368	0.000447488	108.799	●
PBANKA_0112200	myosin E	-1.83353	0.00369487	364.428
PBANKA_0812200	START domain-containing protein, putative	-1.82688	0.000353201	228.248	●
PBANKA_0521700	AP2 domain transcription factor, putative	-1.81715	0.000861336	156.029
PBANKA_0817600	methyltransferase, putative	-1.81685	1.88783e-17	31.0061
PBANKA_0911700	subtilisin-like protease 2	-1.81673	5.35282e-05	159.477	●
PBANKA_0603650	conserved Plasmodium protein, unknown function	-1.81606	0.000369784	215.527
PBANKA_0712700	zinc finger protein, putative	-1.81218	0.000334391	56.7336
PBANKA_0313400	autophagy-related protein 11, putative	-1.79643	5.35282e-05	83.8447
PBANKA_1228800	protein kinase, putative	-1.79086	0.00227124	170.934
PBANKA_1243000	palmitoyltransferase DHHC7	-1.77111	2.68639e-08	139.237
PBANKA_1425900	conserved protein, unknown function	-1.77082	1.85364e-07	362.595	●
PBANKA_0938800	conserved Plasmodium protein, unknown function	-1.76779	1.98502e-20	79.4557	●
PBANKA_1208000	tubulin--tyrosine ligase, putative	-1.76295	1.32199e-19	22.2847	●
PBANKA_1355700	myosin A	-1.7551	0.000861179	649.221
PBANKA_0911500	apical exonemal protein, putative	-1.71969	9.48135e-23	56.245	●
PBANKA_0503400	conserved Plasmodium protein, unknown function	-1.71914	1.18931e-13	13.214	●
PBANKA_0515200	MORN repeat-containing protein 1, putative	-1.71025	7.81316e-05	123.152
PBANKA_0523700	conserved Plasmodium protein, unknown function	-1.71007	4.34578e-06	856.076
PBANKA_0515500	protein phosphatase inhibitor 3, putative	-1.69852	2.25438e-47	162.267	●
PBANKA_0713200	conserved protein, unknown function	-1.68346	0.000126446	158.35	●
PBANKA_1363400	conserved Plasmodium protein, unknown function	-1.66089	2.01919e-27	104.872	●
PBANKA_1323600	biotin--protein ligase 2	-1.64988	7.33823e-08	12.8278	●
PBANKA_0814800	conserved Plasmodium protein, unknown function	-1.63104	0.000300254	607.813
PBANKA_0208900	StAR-related lipid transfer protein, putative	-1.62163	0.00272505	407.698
PBANKA_0519200	conserved Plasmodium protein, unknown function	-1.61267	0.00227143	822.348	●
PBANKA_1331700	zinc finger protein, putative	-1.60373	0.00505294	151.457
PBANKA_1437600	glideosome-associated protein 45, putative	-1.58502	0.000288088	1119.1	●
PBANKA_1207900	protein phosphatase PPM10, putative	-1.58483	0.0002506	201.868
PBANKA_1013400	surface-related antigen SRA, putative	-1.57633	1.68175e-15	115.905	●
PBANKA_1364400	inner membrane complex protein 1f, putative	-1.56533	0.00852216	239.983
PBANKA_0713100	rhoptry neck protein 5	-1.55532	1.202e-10	836.802	●
PBANKA_1107100	subtilisin-like protease 1	-1.55115	1.10804e-05	171.568	●
PBANKA_0701900	GPI-anchored micronemal antigen, putative	-1.54388	0.0100525	138.222
PBANKA_1108500	protein AAP6, putative	-1.54198	7.81027e-05	209.89
PBANKA_1205500	RING zinc finger protein, putative	-1.52755	0.006699	111.954
PBANKA_1101100	Plasmodium exported protein, unknown function	-1.51769	0.00412237	131.593
PBANKA_1236800	conserved Plasmodium protein, unknown function	-1.51493	0.00267222	286.618	●
PBANKA_0402800	EH domain-containing protein, putative	-1.51204	0.000369784	195.853
PBANKA_0933600	dynein light chain Tctex-type, putative	-1.50845	7.13454e-17	28.9834	●
PBANKA_0802500	protein phosphatase PPM12, putative	-1.50092	6.70075e-06	45.3847	●
PBANKA_0502500	serine/threonine protein phosphatase 8	-1.49756	2.50839e-21	165.534	●
PBANKA_1344700	apicoplast calcium binding protein 1, putative	-1.47061	0.00428369	57.6114
PBANKA_1005600	conserved Plasmodium protein, unknown function	-1.44455	0.000552726	100.421
PBANKA_0902000	dynein light chain, putative	-1.43785	1.48036e-42	46.1888	●
PBANKA_1217100	pseudo protein kinase 1, putative	-1.42209	1.34544e-14	232.311	●
PBANKA_1459500	myosin A-tail interacting protein	-1.40783	0.00803039	995.814	●
PBANKA_1103300	myosin B	-1.40348	0.00657923	86.0816
PBANKA_0507000	4-hydroxy-3-methylbut-2-en-1-yl diphosphate synthase (ferredoxin), putative	-1.39364	7.56153e-29	191.158
PBANKA_0501600	golgi re-assembly stacking protein, putative	-1.38286	0.00249798	140.219	●
PBANKA_0818100	N-glycosylase/DNA lyase, putative	-1.37238	3.52395e-30	59.8302
PBANKA_1425800	conserved Plasmodium protein, unknown function	-1.36783	2.37431e-05	29.0804	●
PBANKA_1226700	AAA family ATPase, putative	-1.36471	0.000369644	20.1227	●
PBANKA_1222500	plasmepsin X, putative	-1.36168	0.00500354	184.992
PBANKA_1336600	conserved protein, unknown function	-1.36034	0.00889032	107.487
PBANKA_1009200	conserved Plasmodium protein, unknown function	-1.34685	0.00288653	127.719	●
PBANKA_0701300	prolyl 4-hydroxylase subunit alpha, putative	-1.33794	3.14812e-15	50.6034	●
PBANKA_1128900	alpha/beta hydrolase, putative	-1.33738	0.0017417	62.5696
PBANKA_1433600	thrombospondin-related apical membrane protein	-1.336	0.00302375	62.7326
PBANKA_0507200	conserved Plasmodium protein, unknown function	-1.32102	1.80253e-31	34.2894	●
PBANKA_1029000	conserved Plasmodium protein, unknown function	-1.31449	0.000942595	56.5955
PBANKA_0939100	AP2 domain transcription factor, putative	-1.31435	0.00049565	332.097
PBANKA_1464900	rhoptry neck protein 3, putative	-1.31006	1.65418e-14	131.473	●
PBANKA_0931200	heat shock protein 101	-1.26966	0.00111336	408.722
PBANKA_0921400	protein phosphatase, putative	-1.26814	0.00132357	214.824
PBANKA_1357300	zinc finger protein, putative	-1.26518	0.000820723	214.83
PBANKA_0803900	conserved Plasmodium protein, unknown function	-1.25614	0.0370488	104.462	●
PBANKA_0910700	conserved Plasmodium protein, unknown function	-1.24866	1.76176e-10	108.892	●
PBANKA_1417200	protein AAP4, putative	-1.2425	0.0104892	151.893
PBANKA_1126800	HECT domain-containing protein 1, putative	-1.23949	0.00113931	77.215	●
PBANKA_0311500	conserved Plasmodium protein, unknown function	-1.23752	0.0421436	141.504	●
PBANKA_0311400	serine/threonine protein kinase STK2	-1.21736	0.0420609	106.752	●
PBANKA_1426600	conserved Plasmodium protein, unknown function	-1.21731	1.07154e-17	119.281	●
PBANKA_1101200	Plasmodium exported protein, unknown function	-1.21004	0.00251033	164.942
PBANKA_1328000	serine/threonine protein phosphatase UIS2	-1.20703	0.00214287	41.9718
PBANKA_1334600	diacylglycerol kinase, putative	-1.19323	1.1193e-11	151.342	●
PBANKA_0815100	conserved Plasmodium protein, unknown function	-1.18513	0.00662991	56.8768	●
PBANKA_1002900	protein CERLI2, putative	-1.18406	0.00785834	88.4699	●
PBANKA_1238900	conserved Plasmodium protein, unknown function	-1.18001	0.00120066	62.5938	●
PBANKA_1363300	conserved Plasmodium protein, unknown function	-1.17463	0.000340138	154.538
PBANKA_1007400	zinc finger protein, putative	-1.1701	6.35919e-26	87.5104	●
PBANKA_1360800	conserved Plasmodium protein, unknown function	-1.1641	1.07279e-14	13.8718	●
PBANKA_1136000	ADP-ribosylation factor, putative	-1.15997	7.83217e-08	65.4358	●
PBANKA_0510800	conserved Plasmodium protein, unknown function	-1.15955	0.00753268	153.565
PBANKA_0925700	conserved Plasmodium protein, unknown function	-1.15926	2.38593e-31	14.6229	●
PBANKA_0903800	serine/threonine protein kinase, putative	-1.15374	3.35324e-08	262.134
PBANKA_1008500	translocon component PTEX150	-1.14599	8.16914e-07	480.361
PBANKA_1342500	conserved Plasmodium protein, unknown function	-1.14111	0.0151387	251.738	●
PBANKA_0941300	translocon component PTEX88	-1.13682	0.000556341	97.3039
PBANKA_0906000	alpha/beta hydrolase, putative	-1.1306	4.78258e-10	14.5876
PBANKA_1442400	protein KIC2, putative	-1.11939	3.39453e-08	76.1423
PBANKA_1010400	conserved protein, unknown function	-1.11629	0.00746233	232.124	●
PBANKA_1108200	conserved protein, unknown function	-1.11488	1.55872e-14	114.913	●
PBANKA_1305200	serine/threonine protein kinase, putative	-1.11483	2.26293e-12	176.26
PBANKA_1358500	inner membrane complex protein, putative	-1.11016	0.0476108	229.156	●
PBANKA_0403700	GRIP domain-containing protein, putative	-1.09779	4.9191e-15	65.6222	●
PBANKA_1364500	conserved Plasmodium protein, unknown function	-1.09526	1.39825e-07	78.3641
PBANKA_1226900	mitogen-activated protein kinase organizer 1, putative	-1.08777	1.67859e-19	226.709	●
PBANKA_0214500	IMP1-like protein, putative	-1.07681	2.78238e-15	277.758
PBANKA_1305500	acid cluster protein 33 homologue, putative	-1.07522	3.05755e-10	95.2698	●
PBANKA_0935700	Josephin domain-containing protein, putative	-1.07435	1.52564e-19	44.1492	●
PBANKA_0934000	conserved Plasmodium protein, unknown function	-1.06574	5.90398e-13	46.8924	●
PBANKA_0623000	Plasmodium exported protein, unknown function	-1.06263	0.0104836	281.825
PBANKA_1237000	18S rRNA (guanine-N(7))-methyltransferase, putative	-1.06206	0.00963757	132.675
PBANKA_1361400	conserved Plasmodium protein, unknown function	-1.05472	7.91796e-08	85.5392
PBANKA_1015500	AP2 domain transcription factor AP2-O3	-1.04863	1.40702e-22	41.9709
PBANKA_1302300	metacaspase-2, putative	-1.04824	1.10628e-08	84.7831	●
PBANKA_1356100	conserved Plasmodium protein, unknown function	-1.04688	2.48994e-15	376.439
PBANKA_1021300	ribosomal protein L21, mitochondrial, putative	-1.04587	9.40859e-15	65.1197
PBANKA_1426500	cullin-1, putative	-1.04299	2.83074e-16	110.842
PBANKA_1201400	guanylate cyclase organizer UGO, putative	-1.03595	0.00518641	80.1	●
PBANKA_0820100	PPPDE peptidase, putative	-1.03265	1.17127e-06	110.729
PBANKA_1108100	ND6 protein, putative	-1.02938	2.03607e-16	56.1724	●
PBANKA_1141900	DIP13 homolog, putative	-1.02544	0.0261469	104.651	●
PBANKA_1310000	conserved Plasmodium protein, unknown function	-1.02	0.00361236	18.502
PBANKA_1325100	MORN repeat protein, putative	-1.01876	2.18385e-07	19.2454	●
PBANKA_1346400	conserved Plasmodium protein, unknown function	-1.01401	0.00182007	173.754
PBANKA_0931900	serine esterase, putative	-1.01119	7.87757e-11	118.671
PBANKA_1445900	conserved Plasmodium protein, unknown function	-1.00696	0.00241651	154.987
PBANKA_1145400	Plasmodium exported protein (PHIST), unknown function	-0.998651	0.0275909	72.387
PBANKA_1224100	kinesin-like protein, putative	-0.996469	2.8197e-15	47.2962
PBANKA_1103800	ATP-dependent RNA helicase DDX27, putative	-0.996122	0.0190054	144.116	●
PBANKA_1240100	conserved protein, unknown function	-0.99224	0.0318073	117.076
PBANKA_0817000	major facilitator superfamily domain-containing protein, putative	-0.98353	9.4751e-11	76.5835	●
PBANKA_0108200	protein KIC6, putative	-0.979452	7.74812e-12	44.6615	●
PBANKA_1129600	TPH domain-containing protein, putative	-0.977396	8.55119e-05	20.5122	●
PBANKA_1400800	protein UIS3	-0.976291	0.0132588	81.1544
PBANKA_0901900	tubulin--tyrosine ligase, putative	-0.960929	1.77717e-07	105.12
PBANKA_0911900	armadillo-interacting protein AIP, putative	-0.955794	3.03905e-13	58.1123	●
PBANKA_0832800	conserved Plasmodium protein, unknown function	-0.952603	1.96356e-06	966.745	●
PBANKA_1020300	ankyrin-repeat protein, putative	-0.945022	3.49348e-06	34.1329	●
PBANKA_0501500	enoyl-CoA hydratase-related protein, putative	-0.935102	1.90842e-16	85.1841
PBANKA_1245500	conserved Plasmodium protein, unknown function	-0.930083	7.59813e-11	44.4123	●
PBANKA_1015400	CPW-WPC family protein	-0.922806	3.90356e-09	170.387
PBANKA_0932500	histone-lysine N-methyltransferase SET7, putative	-0.911538	8.07047e-08	347.232	●
PBANKA_0214400	AP2 domain transcription factor AP2-L	-0.910896	2.6411e-07	257.371
PBANKA_0111100	6-cysteine protein P12p, putative	-0.908755	0.0131334	83.6772
PBANKA_1004600	conserved Plasmodium protein, unknown function	-0.90617	2.02829e-15	52.2012
PBANKA_1364800	ABC transporter B family member 6, putative	-0.906029	1.2745e-08	16.6082
PBANKA_1016000	heme/steroid binding domain containing protein, putative	-0.900947	1.39035e-13	83.1511
PBANKA_0915600	aquaglyceroporin	-0.896022	1.56601e-09	961.997	●
PBANKA_1013500	large subunit GTPase 1, putative	-0.893264	9.38097e-09	96.5754
PBANKA_0301000	repetitive organellar protein, putative	-0.891255	1.75983e-06	60.484	●
PBANKA_0905900	AP2 domain transcription factor AP2-O	-0.886153	0.026664	129.094
PBANKA_0111900	conserved Plasmodium protein, unknown function	-0.885843	0.0165988	26.348	●
PBANKA_0311600	conserved Plasmodium protein, unknown function	-0.880864	0.0208803	116.484
PBANKA_0926700	exported protein 1	-0.880717	0.0256624	1904.12
PBANKA_0937900	conserved Plasmodium protein, unknown function	-0.87954	2.95496e-07	69.9931	●
PBANKA_1449700	conserved protein, unknown function	-0.878874	0.0121513	911.163
PBANKA_0303900	pantothenate transporter	-0.856733	0.0164112	156.63
PBANKA_1457000	ubiquitin-conjugating enzyme E2, putative	-0.851256	3.15587e-05	180.391	●
PBANKA_0600800	cytochrome c oxidase assembly protein COX19, putative	-0.849932	8.08843e-18	131.757	●
PBANKA_1007500	actin-like protein, putative	-0.848649	8.63958e-13	89.1762
PBANKA_0823100	S-adenosylmethionine synthetase, putative	-0.838759	0.0464542	222.792
PBANKA_1009500	glutamate synthase [NADH], putative	-0.834352	3.75082e-09	74.6575	●
PBANKA_1203900	peptidase, putative	-0.828329	1.19266e-06	28.7449	●
PBANKA_0505900	VPS13 domain-containing protein, putative	-0.823646	0.0464646	53.5612
PBANKA_1122700	tyrosine kinase-like protein, putative	-0.82233	7.74738e-05	111.589
PBANKA_0112300	filamin domain-containing protein, putative	-0.821524	1.36379e-05	107.721	●
PBANKA_1138800	conserved Plasmodium protein, unknown function	-0.818856	0.000297772	28.1074	●
PBANKA_0611300	conserved Plasmodium protein, unknown function	-0.818348	0.000863074	53.5491
PBANKA_1029400	conserved Plasmodium protein, unknown function	-0.814927	4.66195e-09	55.0225
PBANKA_0808420	tubulin-specific chaperone, putative	-0.805527	0.00014409	32.3534
PBANKA_0503300	conserved Plasmodium protein, unknown function	-0.804093	7.6312e-05	106.955	●
PBANKA_0607800	cytosolic iron-sulfur protein assembly protein 1, putative	-0.802039	3.02124e-05	179.561	●
PBANKA_1433000	conserved protein, unknown function	-0.799229	0.000252549	87.7329
PBANKA_1358000	thioredoxin 2	-0.797958	0.000149301	118.882
PBANKA_1303400	oocyst rupture protein 2	-0.790496	1.15206e-12	101.14
PBANKA_1335500	conserved protein, unknown function	-0.786883	2.2346e-06	50.269	●
PBANKA_0832900	protein MAM3, putative	-0.781075	4.39693e-08	171.155
PBANKA_1459400	clathrin adaptor domain-containing protein, putative	-0.778213	0.0425436	112.349
PBANKA_0314200	calcium-dependent protein kinase 1	-0.777198	8.03473e-09	479.698	●
PBANKA_0942000	calcium/calmodulin-dependent protein kinase, putative	-0.776171	0.0173258	73.757
PBANKA_0504100	autophagy-related protein 8	-0.768558	0.0332274	217.143
PBANKA_0802800	conserved Plasmodium protein, unknown function	-0.76586	2.08652e-05	45.5417	●
PBANKA_1115200	gamete egress protein GEP	-0.760292	6.64298e-05	130.611	●
PBANKA_1460500	serine/threonine protein kinase, putative	-0.756282	3.15587e-05	57.1059	●
PBANKA_1141600	conserved Plasmodium protein, unknown function	-0.749688	0.0308226	103.497
PBANKA_1035400	glideosome associated protein with multiple membrane spans 3, putative	-0.739384	0.000569958	1083.49	●
PBANKA_1340400	lactate dehydrogenase, putative	-0.73413	1.00915e-11	101.526
PBANKA_0902500	oocyst rupture protein 1	-0.733443	5.58574e-09	130.664	●
PBANKA_0519000	S-antigen, putative	-0.73144	1.50059e-06	733.407	●
PBANKA_0804400	conserved Plasmodium protein, unknown function	-0.73003	2.48089e-13	56.5973
PBANKA_1427700	RuvB-like helicase 1, putative	-0.726087	3.92101e-07	20.2391
PBANKA_1343400	conserved Plasmodium protein, unknown function	-0.725937	6.13621e-12	61.7368	●
PBANKA_1309200	serine/threonine kinase-1, putative	-0.715768	0.000252549	94.7445	●
PBANKA_1224900	conserved Plasmodium protein, unknown function	-0.714001	1.53185e-05	138.487	●
PBANKA_0835500	UBX domain-containing protein, putative	-0.711114	2.39255e-11	132.283	●
PBANKA_1028900	diphthamide biosynthesis protein 1, putative	-0.710418	0.00412237	35.2659
PBANKA_1363700	AP2 domain transcription factor AP2-O4	-0.709129	7.0869e-05	10.3859
PBANKA_1445800	ras-related protein Rab-2, putative	-0.703605	0.000172855	238.646
PBANKA_1012000	SF-assemblin, putative	-0.702971	0.000494771	54.3366	●
PBANKA_1301600	vacuole membrane protein 1, putative	-0.697929	1.4606e-07	121.833
PBANKA_1413600	serine/threonine protein kinase PK9, putative	-0.697515	5.4091e-10	15.1429	●
PBANKA_0831000	merozoite surface protein 1	-0.694919	0.0114965	3725.37	●
PBANKA_1338900	glideosome associated protein with multiple membrane spans 1, putative	-0.693289	0.00141947	1294.25	●
PBANKA_0520400	dynamin-like protein, putative	-0.691734	2.38667e-07	179.125
PBANKA_1314900	conserved Plasmodium protein, unknown function	-0.689014	0.00069216	64.9042
PBANKA_0214600	Plasmodium exported protein, unknown function	-0.684907	0.000887273	102.501
PBANKA_0916700	conserved Plasmodium protein, unknown function	-0.681224	0.000958537	167.401	●
PBANKA_1141500	SNARE associated Golgi protein, putative	-0.677621	6.394e-05	201.952	●
PBANKA_0601500	trimethylguanosine synthase, putative	-0.674443	2.37464e-11	19.3659	●
PBANKA_1035000	conserved Plasmodium protein, unknown function	-0.666785	1.83992e-05	107.527
PBANKA_1033100	conserved protein, unknown function	-0.66555	0.00111086	550.618	●
PBANKA_0504200	RNA-binding protein 34, putative	-0.664717	0.000475198	41.3979	●
PBANKA_1203800	DnaJ protein, putative	-0.662437	2.48503e-06	23.5008
PBANKA_1217600	histone H2A.Z, putative	-0.661621	0.000863074	3884.67	●
PBANKA_0207900	conserved Plasmodium protein, unknown function	-0.659452	0.00562278	70.8625
PBANKA_0931600	guanine nucleotide-exchange factor SEC12, putative	-0.653296	2.55574e-08	142.144
PBANKA_1102100	conserved Plasmodium protein, unknown function	-0.649404	2.13915e-05	25.9526
PBANKA_1406400	tripartite motif protein, putative	-0.648982	0.00110074	99.4627
PBANKA_1413500	conserved protein, unknown function	-0.645115	0.00596781	62.9959
PBANKA_1112800	conserved protein, unknown function	-0.644066	2.14637e-05	150.916	●
PBANKA_1360900	GTPase, putative	-0.643081	1.11178e-06	148.138	●
PBANKA_0110600	transmembrane protein 234, putative	-0.634493	0.00138372	38.3995	●
PBANKA_0828100	fumarate hydratase, putative	-0.632353	6.5868e-09	66.5626	●
PBANKA_0910000	protein KIC5, putative	-0.631965	0.0031839	30.0115
PBANKA_0825300	conserved Plasmodium protein, unknown function	-0.631144	0.000126446	81.9625
PBANKA_1434600	formin 2, putative	-0.630789	0.00029938	74.306
PBANKA_1456500	zinc finger protein, putative	-0.629491	0.00737925	35.8043
PBANKA_0817300	conserved Plasmodium protein, unknown function	-0.627854	0.00450581	113.91	●
PBANKA_1441300	heptatricopeptide repeat and RAP domain-containing protein, putative	-0.627011	2.86916e-08	20.2267	●
PBANKA_1236900	transcription initiation factor TFIID subunit 10, putative	-0.624795	0.0040363	679.533	●
PBANKA_0614400	conserved Plasmodium protein, unknown function	-0.621511	8.63928e-13	19.2167	●
PBANKA_1417600	ubiquitin carboxyl-terminal hydrolase MINDY, putative	-0.611481	2.87038e-05	87.1097	●
PBANKA_0110500	leucine-rich repeat protein	-0.610321	0.000210583	152.583	●
PBANKA_1455400	sulfhydryl oxidase	-0.607042	3.17584e-09	117.463
PBANKA_0524100	conserved Plasmodium protein, unknown function	-0.606934	0.0167251	26.1749
PBANKA_0920500	conserved Plasmodium protein, unknown function	-0.605294	0.0103527	343.864	●
PBANKA_0801000	conserved Plasmodium protein, unknown function	-0.604838	0.00582938	97.826
PBANKA_1337200	protein transport protein SFT2, putative	-0.602707	0.000463523	285.225	●
PBANKA_1115100	gametogenesis essential protein 1, putative	-0.602397	4.90886e-25	41.6226
PBANKA_1003700	conserved protein, unknown function	-0.601362	4.29835e-08	147.046
PBANKA_1022600	pantothenate kinase 1, putative	-0.599351	0.00889032	35.9429
PBANKA_1108600	alpha-soluble NSF attachment protein, putative	-0.5928	1.18309e-05	392.363
PBANKA_1107800	longevity-assurance (LAG1) protein, putative	-0.589784	3.74392e-08	141.611	●
PBANKA_0910800	conserved Plasmodium protein, unknown function	-0.588743	1.55229e-05	10.8123
PBANKA_0110700	conserved Plasmodium protein, unknown function	-0.588389	0.00731212	19.7196
PBANKA_0930100	conserved Plasmodium protein, unknown function	-0.588262	7.59429e-06	86.9262	●
PBANKA_1125900	ankyrin-repeat protein, putative	-0.587456	0.000925024	118.069
PBANKA_0504300	flagellar outer arm dynein-associated protein, putative	-0.58448	3.29891e-12	69.6641
PBANKA_0417800	conserved protein, unknown function	-0.582395	0.00621224	306.394	●
PBANKA_0713000	respiratory chain complex 3 associated protein 3, putative	-0.580814	3.96685e-06	767.429	●
PBANKA_0213800	zinc finger protein, putative	-0.579442	0.000402834	30.4199	●
PBANKA_1039300	U2 snRNP-associated SURP motif-containing protein, putative	-0.579177	5.73789e-09	144.868
PBANKA_1107700	SET domain protein, putative	-0.576109	0.000373838	130.841	●
PBANKA_1349400	DNA replication complex GINS protein, putative	-0.573269	4.20908e-10	14.9687
PBANKA_0112500	major facilitator superfamily-related transporter, putative	-0.572621	0.00474403	60.0812
PBANKA_1420600	histone H2B variant, putative	-0.571881	0.00644967	3750.51	●
PBANKA_0519100	conserved Plasmodium protein, unknown function	-0.566982	0.0220615	2113.75	●
PBANKA_1311700	multidrug resistance protein 2, putative	-0.566273	0.00832001	69.2698	●
PBANKA_0718800	small GTP-binding protein sar1, putative	-0.560446	0.000340436	510.062	●
PBANKA_1115300	glideosome-associated protein 40, putative	-0.559311	0.01513	1182.52
PBANKA_1430700	conserved protein, unknown function	-0.558687	8.01606e-05	334.214	●
PBANKA_0503900	conserved Plasmodium protein, unknown function	-0.558013	5.58574e-09	91.3813	●
PBANKA_1026700	conserved Plasmodium protein, unknown function	-0.556442	2.15219e-06	45.0716
PBANKA_0931100	conserved protein, unknown function	-0.556032	6.09269e-05	371.292	●
PBANKA_1108000	conserved protein, unknown function	-0.553487	6.01767e-11	37.4609	●
PBANKA_0412500	conserved Plasmodium protein, unknown function	-0.551935	0.00123306	28.5776
PBANKA_0410500	major facilitator superfamily-related transporter, putative	-0.550219	0.00516437	194.973
PBANKA_1129800	tetratricopeptide repeat protein, putative	-0.548643	0.00425714	260.009	●
PBANKA_0214700	Plasmodium exported protein, unknown function	-0.547081	2.66112e-14	580.686	●
PBANKA_1410100	conserved Plasmodium protein, unknown function	-0.545643	0.00550677	202.61
PBANKA_1312800	CLASP domain-containing protein, putative	-0.540031	0.0147076	171.334	●
PBANKA_1334300	exported protein 2	-0.537492	0.00409544	661.393
PBANKA_1301700	splicing factor 3A subunit 1, putative	-0.536652	1.18478e-11	110.167	●
PBANKA_1308100	calmodulin-like protein	-0.533694	6.52872e-05	24.6594
PBANKA_1107600	6-cysteine protein	-0.533613	0.000247941	332.548	●
PBANKA_1024100	ATP-dependent RNA helicase DDX55, putative	-0.532567	0.0234751	27.7792
PBANKA_0617900	apoptosis-inducing factor, putative	-0.532239	4.2977e-07	41.5931	●
PBANKA_1429100	conserved Plasmodium protein, unknown function	-0.527939	1.7363e-05	49.3523
PBANKA_0620700	conserved Plasmodium protein, unknown function	-0.526363	1.91468e-05	18.9224	●
PBANKA_1360500	ethanolamine-phosphate cytidylyltransferase	-0.525798	1.10804e-05	199.737
PBANKA_1408000	H/ACA ribonucleoprotein complex subunit 1, putative	-0.525021	7.89793e-11	96.4344
PBANKA_0304500	conserved Plasmodium protein, unknown function	-0.523485	0.0136437	84.8126
PBANKA_0615300	inner membrane complex protein, putative	-0.517821	0.00415731	120.919
PBANKA_1464500	ATP-dependent RNA helicase DRS1, putative	-0.516666	1.64052e-05	44.3101
PBANKA_0711200	ubiquitin-like protein, putative	-0.515322	0.000636005	228.414
PBANKA_0213900	dynein light chain, putative	-0.514942	0.00150086	49.9169
PBANKA_1342800	nicotinamide/nicotinic acid mononucleotide adenylyltransferase, putative	-0.511684	0.00215279	50.5304
PBANKA_1406300	FHA domain-containing protein, putative	-0.511251	1.63222e-06	85.4834
PBANKA_1342600	conserved Plasmodium protein, unknown function	-0.510852	0.000350946	49.2821	●
PBANKA_1315400	calcineurin subunit B, putative	-0.507011	1.205e-11	279.405	●
PBANKA_0523900	glideosome associated protein with multiple membrane spans 2, putative	-0.505678	0.024457	1561.29
PBANKA_1013900	PhIL1 interacting protein PIP3, putative	-0.504165	0.000692323	42.8812	●
PBANKA_0302000	translocation protein SEC66, putative	-0.503117	0.00641716	159.793
PBANKA_1217200	conserved Plasmodium protein, unknown function	-0.498042	1.8782e-10	39.812
PBANKA_0700900	reticulocyte binding protein, putative	-0.49771	0.0161028	23.1623
PBANKA_0617800	conserved Plasmodium protein, unknown function	-0.494566	0.000202364	47.4058	●
PBANKA_0929200	conserved protein, unknown function	-0.488715	0.000265694	75.3819	●
PBANKA_0825800	conserved Plasmodium protein, unknown function	-0.488687	4.39351e-13	49.9573
PBANKA_0619400	V-type ATPase V0 subunit e, putative	-0.484002	0.000217752	398.342
PBANKA_1351000	1-deoxy-D-xylulose 5-phosphate synthase, putative	-0.482385	0.0155612	50.629
PBANKA_1336700	conserved Plasmodium protein, unknown function	-0.482368	1.21671e-06	33.3618	●
PBANKA_0910900	sporozoite surface protein essential for liver stage development	-0.480844	0.000431246	28.8717
PBANKA_0716600	acylated pleckstrin-homology domain-containing protein, putative	-0.480708	0.000763116	225.967	●
PBANKA_1437500	AP2 domain transcription factor AP2-G	-0.477454	0.000260644	13.7473
PBANKA_1439000	conserved protein, unknown function	-0.476384	0.00322101	137.549	●
PBANKA_0620100	U3 small nucleolar RNA-associated protein 7, putative	-0.475949	0.00725825	105.566
PBANKA_1022500	surface protein P113	-0.475041	0.0213319	24.3639
PBANKA_0316100	Plasmodium exported protein, unknown function	-0.468394	0.000506561	153.28
PBANKA_1460600	uroporphyrinogen-III synthase, putative	-0.466566	0.0214201	10.1547
PBANKA_1005400	protein CINCH, putative	-0.466362	0.000284539	147.841	●
PBANKA_1448500	sentrin-specific protease 1, putative	-0.46355	0.000241422	119.657
PBANKA_1435600	debranching enzyme-associated ribonuclease, putative	-0.457933	0.0015664	31.2026
PBANKA_1313700	serine/threonine protein kinase, putative	-0.457845	0.0209059	253.134
PBANKA_1463000	osmiophilic body protein G377	-0.457488	9.68237e-08	61.9817
PBANKA_0505400	conserved Plasmodium protein, unknown function	-0.456847	1.29769e-07	112.652	●
PBANKA_0913400	protein phosphatase PPM8	-0.454439	0.00437622	264.593
PBANKA_1022400	dynein light chain, putative	-0.453951	0.0104292	18.3058
PBANKA_0712300	zinc finger protein, putative	-0.45207	0.0144983	258.139
PBANKA_1310500	conserved Plasmodium protein, unknown function	-0.448535	9.34132e-06	231.932	●
PBANKA_1128100	phospholipase	-0.447343	0.00375428	63.9336	●
PBANKA_1245300	formin 1, putative	-0.44634	0.020144	64.3054
PBANKA_1329800	AP2 domain transcription factor AP2-SP	-0.442461	0.0238008	107.915
PBANKA_0112400	cytosolic Fe-S cluster assembly factor NAR1, putative	-0.441429	0.00512218	35.2719
PBANKA_1026800	zinc finger protein, putative	-0.441186	5.24126e-07	223.782
PBANKA_0701200	conserved Plasmodium protein, unknown function	-0.437106	0.00142516	38.2538
PBANKA_1449000	microgamete surface protein MiGS, putative	-0.432303	8.22802e-05	115.801
PBANKA_0104600	DNA repair protein RAD50, putative	-0.431433	8.77828e-06	46.9421
PBANKA_0520300	conserved Plasmodium protein, unknown function	-0.430607	2.84444e-09	23.3089	●
PBANKA_0831200	diacylglycerol kinase, putative	-0.430412	0.0288421	157.345	●
PBANKA_0815300	met-10+ like protein, putative	-0.429191	1.49004e-05	21.2767
PBANKA_1317200	NAD(P) transhydrogenase	-0.42821	0.0104292	75.1945
PBANKA_1028000	ubiquitin carboxyl-terminal hydrolase, putative	-0.428005	0.0180796	49.7339
PBANKA_0508100	chromodomain-helicase-DNA-binding protein 1, putative	-0.421378	0.000441045	258.672
PBANKA_1312700	gamete egress and sporozoite traversal protein	-0.421238	0.000579013	92.8259
PBANKA_0609100	kelch protein, putative	-0.418326	0.0365841	84.3776
PBANKA_0801100	conserved Plasmodium protein, unknown function	-0.418275	0.00550677	19.7952
PBANKA_1220200	lysophospholipase, putative	-0.41491	0.0402497	105.52
PBANKA_0111200	nucleolar GTP-binding protein 1, putative	-0.414864	0.0160544	78.5654
PBANKA_1202800	conserved Plasmodium protein, unknown function	-0.414782	0.00594973	90.4968	●
PBANKA_0600700	conserved Plasmodium protein, unknown function	-0.41443	0.00267222	26.8682
PBANKA_0938900	IWS1-like protein, putative	-0.414299	0.00104195	102.785
PBANKA_1361600	E1-E2 ATPase, putative	-0.414249	0.00014409	18.5934
PBANKA_0517000	early transcribed membrane protein	-0.414225	0.00120311	864.719
PBANKA_1216700	WD repeat-containing protein, putative	-0.412996	0.000718077	61.2284	●
PBANKA_0931500	folate transporter 2	-0.412661	0.000335816	124.179	●
PBANKA_1441200	regulator of MON1-CCZ1 complex, putative	-0.412655	9.42341e-05	53.6342	●
PBANKA_1301900	DNA repair metallo-beta-lactamase protein, putative	-0.411398	4.62764e-09	73.2635	●
PBANKA_1032400	alpha/beta hydrolase, putative	-0.411086	1.64052e-05	33.7347
PBANKA_1026500	metacaspase-3, putative	-0.409837	2.17425e-06	59.3836	●
PBANKA_0205900	Niemann-Pick type C1-related protein, putative	-0.408774	0.0304785	142.379
PBANKA_0103200	conserved protein, unknown function	-0.407984	0.0471741	20.6809
PBANKA_0928000	conserved Plasmodium protein, unknown function	-0.407466	0.0244428	103.813
PBANKA_0410400	glycogen synthase kinase 3, putative	-0.407021	3.92101e-07	111.363	●
PBANKA_1120100	conserved Plasmodium protein, unknown function	-0.406714	8.65162e-05	132.488	●
PBANKA_1028200	atypical protein kinase, ABC-1 family, putative	-0.406523	0.0359238	60.4605	●
PBANKA_0605700	pre-rRNA-processing protein ESF1, putative	-0.405819	6.95246e-06	78.3433
PBANKA_0801300	conserved protein, unknown function	-0.404822	0.00031464	179.826	●
PBANKA_0928900	conserved protein, unknown function	-0.402293	0.00101345	54.8567
PBANKA_0604200	zinc finger protein, putative	-0.400067	0.0037054	170.892
PBANKA_1437400	diphthine--ammonia ligase, putative	-0.399981	1.71075e-07	87.0699
PBANKA_1130800	phosphoinositide phosphatase SAC1, putative	-0.399948	1.22391e-16	75.9936	●
PBANKA_0835600	cAMP-dependent protein kinase catalytic subunit, putative	-0.398841	0.0325136	215.734
PBANKA_0811700	SNARE protein, putative	-0.398359	0.000811077	93.3127
PBANKA_1457100	WD repeat-containing protein 82, putative	-0.397316	0.0058831	119.136
PBANKA_0704700	conserved Plasmodium protein, unknown function	-0.396356	4.84701e-05	40.2387
PBANKA_1034900	pre-mRNA-splicing factor 38B, putative	-0.395906	0.000282028	163.299
PBANKA_1413900	zinc finger (CCCH type) protein, putative	-0.394856	0.000151866	190.145
PBANKA_1133600	dynein light chain, putative	-0.392629	0.00732586	15.3457
PBANKA_0813000	inhibitor of cysteine proteases	-0.391927	1.93407e-05	423.17
PBANKA_0622000	conserved Plasmodium protein, unknown function	-0.391897	4.34666e-06	92.4813
PBANKA_0901700	conserved Plasmodium protein, unknown function	-0.38995	5.05284e-06	501.99
PBANKA_1348400	histone H3-like centromeric protein CSE4, putative	-0.389918	0.00101345	288.655	●
PBANKA_0513400	LEM3/CDC50 family protein, putative	-0.38744	0.0127647	59.7448	●
PBANKA_0934500	protein tyrosine phosphatase	-0.384607	0.0156969	560.666
PBANKA_0901800	conserved Plasmodium protein, unknown function	-0.382448	2.17476e-15	106.895	●
PBANKA_1455200	ATP-dependent RNA helicase DBP9, putative	-0.382043	0.0489506	55.4979
PBANKA_0106300	conserved Plasmodium protein, unknown function	-0.381901	0.00845406	225.205
PBANKA_0615200	calcium-dependent protein kinase 4	-0.381696	7.77977e-05	312.331	●
PBANKA_1424600	protein KIC7, putative	-0.380891	0.0127337	88.4388
PBANKA_1038800	EGF domain-containing protein, putative	-0.380097	0.000928971	48.2457
PBANKA_0709400	conserved Plasmodium protein, unknown function	-0.378159	0.0365906	522.167
PBANKA_1125800	conserved Plasmodium protein, unknown function	-0.377756	0.00346043	20.9419
PBANKA_1132800	conserved Plasmodium protein, unknown function	-0.377719	0.00144764	16.9712
PBANKA_0716700	GTP-binding protein, putative	-0.375448	0.000946999	93.0157	●
PBANKA_1025400	cysteine protease ATG4, putative	-0.374876	0.00108128	54.9464	●
PBANKA_1018300	dynein intermediate chain, putative	-0.371914	2.206e-05	19.6818
PBANKA_1005500	AAA family ATPase, putative	-0.369864	9.1946e-09	62.2375	●
PBANKA_0904600	conserved Plasmodium protein, unknown function	-0.369369	0.000215183	21.5795
PBANKA_1008700	conserved Plasmodium protein, unknown function	-0.36847	2.45366e-09	80.6894	●
PBANKA_0933500	rhomboid protease ROM1	-0.368173	0.0325136	189.685
PBANKA_1461400	bax inhibitor 1, putative	-0.368056	0.0226698	548.342
PBANKA_1312000	condensin-2 complex subunit G2, putative	-0.366415	0.00230564	10.5763
PBANKA_0212900	conserved Plasmodium protein, unknown function	-0.365975	1.91219e-08	108.262
PBANKA_0213600	N6-adenosine-methyltransferase MT-A70, putative	-0.364298	0.0157894	75.1756
PBANKA_0921600	alternative splicing factor SR-MG	-0.364129	0.00111336	57.9092
PBANKA_0521600	holo-[acyl-carrier-protein] synthase, putative	-0.3633	0.0074664	37.7952
PBANKA_1031600	ribosome maturation protein SBDS, putative	-0.362821	0.0455378	73.553	●
PBANKA_1456900	translation initiation factor SUI1, putative	-0.362573	0.0140466	2334.77	●
PBANKA_0314300	conserved Plasmodium protein, unknown function	-0.360461	0.00475679	24.8022
PBANKA_0510000	respiratory chain complex 4 associated protein 2, putative	-0.359164	7.11153e-05	390.804
PBANKA_0417700	alpha tubulin 1	-0.358657	4.40357e-09	276.465	●
PBANKA_1206000	conserved Plasmodium protein, unknown function	-0.358181	0.00182007	70.9823
PBANKA_1434900	raf kinase inhibitor, putative	-0.357674	0.0224419	21.2708
PBANKA_0828900	conserved Plasmodium protein, unknown function	-0.354913	0.00123306	29.9612
PBANKA_0315900	pseudouridine synthase, putative	-0.352726	0.00937216	76.2304	●
PBANKA_1201300	conserved Plasmodium protein, unknown function	-0.352705	0.0078788	79.6835
PBANKA_1216300	conserved protein, unknown function	-0.351798	0.00492706	44.5574
PBANKA_1030700	conserved Plasmodium protein, unknown function	-0.348683	7.66053e-06	35.2488	●
PBANKA_0100600	schizont membrane associated cytoadherence protein	-0.347324	0.0102403	843.452	●
PBANKA_0519400	conserved Plasmodium protein, unknown function	-0.345058	0.00832491	1296.92	●
PBANKA_0100800	zinc finger protein, putative	-0.343614	8.09943e-07	55.29
PBANKA_0928400	conserved Plasmodium protein, unknown function	-0.342581	0.0185322	113.894	●
PBANKA_1225700	GTPase-activating protein, putative	-0.342374	1.74475e-05	197.471	●
PBANKA_1300700	LCCL domain-containing protein	-0.340522	0.00654761	55.4255
PBANKA_1308000	conserved Plasmodium protein, unknown function	-0.338829	0.00487006	29.4548
PBANKA_0712900	high mobility group protein B2	-0.337934	0.0416389	464.963
PBANKA_0806800	coiled-coil domain-containing protein CCDC148/CCDC112, putative	-0.337159	0.00793976	38.2127
PBANKA_1357900	RING zinc finger protein, putative	-0.336925	0.0480742	34.4593
PBANKA_1341000	conserved Plasmodium protein, unknown function	-0.334117	0.00111336	88.8564
PBANKA_0707200	alpha/beta hydrolase, putative	-0.333902	0.00259001	11.3382
PBANKA_1409600	meiosis-specific nuclear structural protein 1, putative	-0.332347	0.0170793	42.6828
PBANKA_1349000	MSP7-like protein	-0.331738	0.00567506	1861.36
PBANKA_1018900	conserved Plasmodium protein, unknown function	-0.331041	2.41587e-05	78.6994	●
PBANKA_1120600	RAP protein, putative	-0.33038	5.377e-05	23.4977
PBANKA_1353900	conserved Plasmodium protein, unknown function	-0.330205	0.0252539	13.3994
PBANKA_1418300	golgi protein 1, putative	-0.328945	0.0053876	105.53
PBANKA_0828000	zinc finger protein, putative	-0.326848	0.000126446	33.7923
PBANKA_0512900	conserved protein, unknown function	-0.325981	2.19541e-05	372.127	●
PBANKA_1316500	conserved Plasmodium protein, unknown function	-0.325725	0.0232963	17.4531
PBANKA_1432200	male development gene 1	-0.325722	0.00107845	318.542
PBANKA_1457900	conserved protein, unknown function	-0.325591	0.00010163	86.7817	●
PBANKA_1417300	translocation protein SEC63, putative	-0.322824	0.025783	195.556
PBANKA_1320100	conserved Plasmodium protein, unknown function	-0.321929	0.00937216	34.8469
PBANKA_0914200	conserved Plasmodium protein, unknown function	-0.321333	0.0361399	27.113
PBANKA_0314600	thioesterase/thiol ester dehydrase-isomerase, putative	-0.320455	0.00364276	43.8433	●
PBANKA_0411800	vesicle transport v-SNARE protein, putative	-0.317812	2.46836e-08	133.858
PBANKA_0704400	alpha/beta hydrolase, putative	-0.31594	0.008573	71.2795	●
PBANKA_0407400	serine/threonine protein kinase ARK2, putative	-0.314823	0.00365635	101.632
PBANKA_1230200	cdc2-related protein kinase 5	-0.314542	0.000104414	86.1994
PBANKA_1038200	nuclear formin-like protein MISFIT	-0.314498	0.00356719	19.9365
PBANKA_0809600	conserved Plasmodium protein, unknown function	-0.31348	9.55853e-08	65.1688
PBANKA_1337000	conserved Plasmodium protein, unknown function	-0.31211	2.81618e-05	31.5821
PBANKA_1207800	metalloprotease, putative	-0.311602	1.40357e-05	75.2972
PBANKA_0833800	CSTF domain-containing protein, putative	-0.311365	0.00285618	80.0182
PBANKA_1040000	conserved protein, unknown function	-0.311139	0.000328559	36.2947
PBANKA_0605100	Tat binding protein 1(TBP-1)-interacting protein, putative	-0.310872	0.0131829	10.615
PBANKA_0102700	conserved Plasmodium protein, unknown function	-0.309866	0.00240066	25.0381
PBANKA_1349300	conserved Plasmodium protein, unknown function	-0.309286	0.00198452	32.3934
PBANKA_0414700	zinc finger protein, putative	-0.307573	0.026684	86.3964
PBANKA_0925400	dynein heavy chain, putative	-0.306124	0.000123334	19.2714
PBANKA_1333500	conserved Plasmodium protein, unknown function	-0.305337	0.00553296	70.7565
PBANKA_1339400	micro-fibrillar-associated protein, putative	-0.304963	0.0375879	80.7716
PBANKA_1307000	conserved Plasmodium protein, unknown function	-0.303806	0.00160416	282.687
PBANKA_1136300	RNA-binding protein, putative	-0.303086	1.58873e-08	185.011
PBANKA_0902900	PH-like domain-containing protein, putative	-0.302685	0.0236889	452.887
PBANKA_0206600	asparagine and aspartate rich protein 2, putative	-0.301598	0.0375025	35.9035
PBANKA_0523400	conserved Plasmodium protein, unknown function	-0.300585	0.000853629	48.7855
PBANKA_0911000	calcium-binding protein, putative	-0.300506	0.000663893	16.7903
PBANKA_0416200	mitochondrial carrier protein, putative	-0.299151	0.00392787	40.7244
PBANKA_1350200	conserved Plasmodium protein, unknown function	-0.29879	0.0275928	17.5087
PBANKA_1415100	choline-phosphate cytidylyltransferase	-0.29746	0.0499403	100.633
PBANKA_0910300	guanylyl cyclase alpha, putative	-0.294862	0.0306301	92.6583
PBANKA_0902400	kinesin-X4, putative	-0.293932	0.0146262	16.1834
PBANKA_1309400	RNA-binding protein, putative	-0.292904	0.0223977	192.592
PBANKA_1335700	conserved Plasmodium protein, unknown function	-0.292082	0.0145279	31.5778
PBANKA_1454800	RNA-binding protein, putative	-0.291488	0.00412116	38.3493
PBANKA_1202300	dynein attachment factor-domain containing protein, putative	-0.290186	0.00300107	26.5065
PBANKA_0202900	transcription initiation factor TFIIB, putative	-0.290156	0.0200473	85.1901
PBANKA_1350100	conserved Plasmodium protein, unknown function	-0.289074	0.00198452	86.2982	●
PBANKA_1329200	dynein beta chain, putative	-0.288967	0.038521	28.5548	●
PBANKA_0825700	telomeric repeat binding factor 1, putative	-0.287059	0.00101278	230.054
PBANKA_0503500	zinc finger protein, putative	-0.286616	0.00718831	53.1781
PBANKA_1322000	alpha/beta hydrolase, putative	-0.286425	0.00148228	72.4186	●
PBANKA_1361500	WD repeat-containing protein 16, putative	-0.285676	2.62198e-05	19.0043
PBANKA_0622100	protein kinase, putative	-0.2845	0.0195087	74.4895
PBANKA_1455600	queuine tRNA-ribosyltransferase, putative	-0.284122	7.51665e-07	174.793
PBANKA_1039200	conserved Plasmodium protein, unknown function	-0.283952	0.00214287	113.855	●
PBANKA_0718100	glutamyl-tRNA(Gln) amidotransferase subunit A	-0.283475	0.000236188	39.8934
PBANKA_1109600	conserved Plasmodium protein, unknown function	-0.282152	0.0449593	37.5311
PBANKA_1341400	conserved Plasmodium protein, unknown function	-0.281852	0.00803633	29.0181
PBANKA_0908800	conserved Plasmodium protein, unknown function	-0.280972	0.000619898	206.403
PBANKA_0417400	GTPase-activating protein, putative	-0.280562	1.16064e-06	185.14
PBANKA_1141700	ubiquitin-60S ribosomal protein L40, putative	-0.280246	0.00244953	1361.33	●
PBANKA_0941600	conserved Plasmodium protein, unknown function	-0.27943	0.0268757	255.553	●
PBANKA_1211900	phosphoinositide-specific phospholipase C	-0.278558	0.00409544	130.136
PBANKA_1331400	MORC family protein, putative	-0.27793	4.06013e-05	359.207	●
PBANKA_1017600	conserved Plasmodium protein, unknown function	-0.277228	0.0275909	68.5044	●
PBANKA_0810900	FHA domain protein, putative	-0.276717	0.0208885	55.3086
PBANKA_1030400	conserved Plasmodium protein, unknown function	-0.276187	0.00378215	29.0477
PBANKA_0911100	conserved Plasmodium protein, unknown function	-0.27549	0.0483159	11.1158
PBANKA_0202700	kinesin-8B	-0.27477	0.000680323	32.543
PBANKA_1004700	methyltransferase, putative	-0.274336	0.000278531	73.1196
PBANKA_1029600	conserved Plasmodium protein, unknown function	-0.271202	0.000437673	31.2631
PBANKA_1428050	respiratory chain complex 4 associated protein 5, putative	-0.26964	0.000179258	477.139
PBANKA_1115500	NLI interacting factor-like phosphatase	-0.269573	0.00300107	121.054
PBANKA_1026300	conserved protein, unknown function	-0.268594	0.00605571	23.7331
PBANKA_0312100	conserved Plasmodium protein, unknown function	-0.268512	0.00619018	98.963	●
PBANKA_0938700	D-tyrosyl-tRNA(Tyr) deacylase, putative	-0.268217	0.0339534	29.202
PBANKA_1227400	serine/threonine protein phosphatase 2B catalytic subunit A	-0.268123	2.56434e-06	172.9	●
PBANKA_1035200	LCCL domain-containing protein	-0.267197	0.0132273	29.7294
PBANKA_1304500	protein SOC3	-0.266988	7.61639e-06	55.8381
PBANKA_1348700	RING zinc finger protein, putative	-0.266799	0.00428369	95.8755	●
PBANKA_1455500	conserved Plasmodium protein, unknown function	-0.265633	0.0016608	144.747	●
PBANKA_0919900	ATP-dependent 6-phosphofructokinase, putative	-0.265421	0.00666781	29.9652
PBANKA_1420700	MAATS1 domain-containing protein, putative	-0.264964	0.0025913	23.1709
PBANKA_0614300	cysteine desulfurase	-0.263507	4.78279e-05	73.3863
PBANKA_1459300	actin I	-0.263382	0.00127528	4268.4	●
PBANKA_1144300	ribosomal protein L1, putative	-0.263301	0.0344374	165.939	●
PBANKA_1458800	kinesin-15, putative	-0.262852	0.0066631	28.3653
PBANKA_1326100	conserved Plasmodium protein, unknown function	-0.262342	0.00845342	27.8831
PBANKA_0929300	actin-related protein 2/3 complex subunit 1, putative	-0.261786	0.0216324	80.0476	●
PBANKA_0937100	vacuolar protein sorting-associated protein 35, putative	-0.261148	0.000777467	67.4137	●
PBANKA_0715400	ATP synthase-associated protein, putative	-0.261136	1.85364e-07	431.655
PBANKA_1016300	proliferation-associated protein 2g4, putative	-0.258539	0.0451381	272.066
PBANKA_0413400	zinc finger protein, putative	-0.25759	0.00910271	18.557
PBANKA_1125200	CRAL/TRIO domain-containing protein, putative	-0.255867	0.0131619	47.4958
PBANKA_1245900	Plasmodium exported protein, unknown function	-0.255395	0.00522311	62.743
PBANKA_1304000	cohesin complex subunit, putative	-0.254513	0.047071	98.1681	●
PBANKA_1009100	ataxin-2 like protein, putative	-0.254422	0.00180271	132.084	●
PBANKA_0512100	methyltransferase, putative	-0.254306	0.0343722	20.7185
PBANKA_0822900	dynein intermediate chain, putative	-0.254062	0.0154655	26.1117
PBANKA_1241300	conserved Plasmodium protein, unknown function	-0.253345	0.0361049	118.794	●
PBANKA_1403300	NLI interacting factor-like phosphatase	-0.253154	0.00487006	25.7809
PBANKA_1202600	E3 ubiquitin-protein ligase, putative	-0.251971	0.0445111	171.004
PBANKA_1005900	zinc finger Ran-binding domain-containing protein 2, putative	-0.251734	0.00412911	133.219
PBANKA_1432400	perforin-like protein 2	-0.251494	0.0055261	36.1387
PBANKA_1204200	IMP1-like protein, putative	-0.249214	0.0293673	70.8046
PBANKA_0817100	thioredoxin 3, putative	-0.248809	0.00136777	74.5991
PBANKA_0620400	conserved protein, unknown function	-0.248651	0.00487006	141.116
PBANKA_1301300	trailer hitch homolog	-0.247217	0.00202492	195.884
PBANKA_0416100	dynein heavy chain, putative	-0.247016	0.00186626	26.6012
PBANKA_1205900	AP2 domain transcription factor AP2-I, putative	-0.244451	0.000179258	217.79
PBANKA_1454600	conserved Plasmodium protein, unknown function	-0.243978	0.00101345	57.6367	●
PBANKA_1209600	BET1-like protein, putative	-0.243678	0.0309306	46.7803
PBANKA_0602900	conserved Plasmodium protein, unknown function	-0.242745	0.0317848	21.4952
PBANKA_1428000	conserved protein, unknown function	-0.242686	0.0039462	45.5697
PBANKA_1313100	crossover junction endonuclease MUS81, putative	-0.242101	0.00108128	78.0908
PBANKA_0943100	CCR4-NOT transcription complex subunit 1, putative	-0.241993	0.00428369	85.9205
PBANKA_1020400	nucleolar GTP-binding protein 2, putative	-0.240864	0.0276558	37.6417
PBANKA_1234100	protoheme IX farnesyltransferase, putative	-0.23979	8.38942e-05	53.6983
PBANKA_1418100	ACDC domain-containing protein, putative	-0.239419	0.00550677	16.7805
PBANKA_1020800	conserved Plasmodium protein, unknown function	-0.239228	0.0240785	57.3149
PBANKA_1312300	SNARE protein, putative	-0.239172	0.0366652	87.4532
PBANKA_0203900	rRNA biogenesis protein RRP36, putative	-0.238951	0.0476108	62.1182
PBANKA_1316300	conserved Plasmodium protein, unknown function	-0.238643	0.00017243	33.1767
PBANKA_1130200	ER lumen protein retaining receptor, putative	-0.237033	0.0428741	225.824
PBANKA_1108700	structural maintenance of chromosomes protein 4	-0.23622	0.00300107	196.707
PBANKA_0902300	conserved Plasmodium protein, unknown function	-0.234589	0.0261469	16.4275
PBANKA_1123800	GAS8-like protein, putative	-0.233263	0.0218322	45.7207
PBANKA_0934300	UDP-galactose transporter, putative	-0.232433	1.65472e-07	222.782	●
PBANKA_1207700	zinc finger protein, putative	-0.231726	0.0445866	114.702
PBANKA_0510200	conserved Plasmodium protein, unknown function	-0.230448	0.0167137	62.2607
PBANKA_0805300	conserved Plasmodium protein, unknown function	-0.23005	0.00194908	91.4381	●
PBANKA_1344100	myosin F	-0.230003	0.0064677	91.4417
PBANKA_0213200	allantoicase, putative	-0.229862	6.97921e-05	250.424
PBANKA_1433100	conserved Plasmodium protein, unknown function	-0.229396	0.0116031	299.753
PBANKA_1447100	CWC16 domain-containing protein, putative	-0.226876	0.000743391	67.1618
PBANKA_1407300	tyrosine recombinase, putative	-0.226669	0.00562278	189.283
PBANKA_1127300	DNA methyltransferase 1-associated protein 1, putative	-0.224647	0.0146942	74.1436	●
PBANKA_1137700	cytochrome c oxidase subunit 2A, putative	-0.221987	0.0306301	233.184
PBANKA_1137300	conserved Plasmodium protein, unknown function	-0.22186	0.00514647	103.641
PBANKA_1356300	CDT1-like protein, putative	-0.221618	8.45197e-05	162.083	●
PBANKA_0802700	mRNA cap guanine-N7 methyltransferase, putative	-0.221566	0.00512676	59.628
PBANKA_0607300	zinc finger protein, putative	-0.221018	0.00111336	40.115
PBANKA_0101400	SAC3 domain-containing protein, putative	-0.220947	1.42134e-06	86.6694	●
PBANKA_0935800	peptidyl-prolyl cis-trans isomerase, putative	-0.219685	0.000545105	64.5188
PBANKA_1014800	ADP-dependent DNA helicase RecQ, putative	-0.218875	0.0131124	41.4917
PBANKA_1344500	conserved protein, unknown function	-0.218575	0.0342748	71.0016
PBANKA_1038900	condensin complex subunit 1, putative	-0.218139	0.00223936	138.669	●
PBANKA_1030100	actin II	-0.217084	0.0200105	55.4595
PBANKA_0801500	conserved Plasmodium protein, unknown function	-0.216666	0.0187706	32.6622
PBANKA_1115700	kinetochore protein NDC80	-0.215862	0.0338885	167.397
PBANKA_1032900	histidine phosphatase, putative	-0.214833	0.0348792	140.842
PBANKA_1359600	6-cysteine protein	-0.214629	0.00514647	19.4353
PBANKA_1013800	cytochrome c oxidase subunit 2B, putative	-0.214164	0.0479581	324.448
PBANKA_1341100	respiratory chain complex 3 associated protein 2, putative	-0.2137	0.0354673	520.055	●
PBANKA_0935000	ATPase, putative	-0.212366	0.00412116	73.9972
PBANKA_1448300	homocysteine S-methyltransferase, putative	-0.211205	0.0166475	46.1713
PBANKA_0706700	dicarboxylate/tricarboxylate carrier, putative	-0.210789	0.0451381	167.512
PBANKA_0607400	protein phosphatase PPM11, putative	-0.210165	2.57309e-06	178.833
PBANKA_0913900	alpha/beta hydrolase, putative	-0.209636	0.0283594	66.201
PBANKA_1352400	conserved protein, unknown function	-0.209031	0.0275928	181.975	●
PBANKA_1136100	conserved Plasmodium protein, unknown function	-0.208045	0.0124223	85.6989
PBANKA_0515400	protein GEXP15	-0.205088	0.000107578	67.6697
PBANKA_1136400	ER membrane protein complex subunit 3, putative	-0.204443	0.00288596	155.509
PBANKA_1306300	protein KIC9, putative	-0.204357	0.0131334	83.1423
PBANKA_0803200	inositol-phosphate phosphatase, putative	-0.204139	0.00145692	152.473	●
PBANKA_1351100	exoribonuclease, putative	-0.203099	0.00014136	51.768	●
PBANKA_1352700	conserved protein, unknown function	-0.201876	0.0025913	141.25
PBANKA_1300800	cysteine repeat modular protein 4	-0.201655	0.000631678	15.0714
PBANKA_0703800	conserved Plasmodium protein, unknown function	-0.201252	0.0419747	42.3395
PBANKA_0901200	peroxisome assembly protein 22, putative	-0.200697	0.00548469	144.15
PBANKA_1438000	cAMP-dependent protein kinase regulatory subunit, putative	-0.200511	0.0230932	503.534
PBANKA_1336900	conserved Plasmodium protein, unknown function	-0.200003	0.0181903	95.7704
PBANKA_0505500	apicoplast integral membrane protein, putative	-0.197624	0.00830048	36.112
PBANKA_1303300	cytochrome b-c1 complex subunit Rieske, putative	-0.195117	0.00178265	408.532
PBANKA_1034800	conserved Plasmodium protein, unknown function	-0.194804	0.0300572	52.7347
PBANKA_1349500	WD repeat-containing protein, putative	-0.193717	0.0127337	31.8278
PBANKA_1340500	CRWN-like protein, putative	-0.193344	0.0125087	105.561
PBANKA_0311900	RING zinc finger protein, putative	-0.192531	0.0209886	194.836
PBANKA_1325500	conserved Plasmodium protein, unknown function	-0.19242	0.0359606	14.2991
PBANKA_0927000	tyrosine kinase-like protein, putative	-0.192309	0.000103156	61.2066	●
PBANKA_1038600	conserved Plasmodium protein, unknown function	-0.192033	0.020761	19.9005
PBANKA_1335300	protein transport protein YIP1, putative	-0.191584	0.0145978	108.213
PBANKA_1417900	conserved protein, unknown function	-0.190841	0.000922492	269.023
PBANKA_0203750	phosphatidate cytidylyltransferase, putative	-0.189997	0.0294352	77.7632	●
PBANKA_0826000	ribosomal RNA-processing protein 8, putative	-0.189599	0.00140584	142.655
PBANKA_1354300	sodium-dependent phosphate transporter, putative	-0.188194	0.0301398	174.724
PBANKA_0207300	conserved protein, unknown function	-0.187431	0.000212582	51.7055
PBANKA_0715500	phosphoglucomutase-2	-0.187148	0.00198573	261.967
PBANKA_1224800	conserved protein, unknown function	-0.186449	0.00893544	48.1723
PBANKA_0804300	DNA mismatch repair protein MSH2	-0.184592	0.0495731	16.1688
PBANKA_1213000	transcriptional coactivator ADA2, putative	-0.184549	0.0238917	199.049
PBANKA_0930500	tyrosine--tRNA ligase, putative	-0.18302	0.0132446	52.2123
PBANKA_0924700	RAP protein, putative	-0.181964	0.0210039	42.2895
PBANKA_1013300	mitogen-activated protein kinase 1	-0.180975	0.0261469	45.9366
PBANKA_1409100	ras-related protein Rab-5B, putative	-0.180326	0.0316147	136.749
PBANKA_0312500	origin recognition complex subunit 5, putative	-0.180164	0.000795459	106.555
PBANKA_1420900	palmitoyltransferase DHHC4, putative	-0.179718	5.16995e-05	59.1872
PBANKA_0909900	WD repeat-containing protein, putative	-0.179385	0.000363252	54.0354
PBANKA_0308000	ras-related protein Rab-5A, putative	-0.179052	0.00159843	94.9522
PBANKA_1362100	tyrosine kinase-like protein, putative	-0.17898	0.000278531	66.1887
PBANKA_1239900	acyl-CoA synthetase, putative	-0.178364	0.00748473	382.975	●
PBANKA_1015300	rRNA (adenosine-2'-O-)-methyltransferase, putative	-0.175841	0.000645511	24.6564
PBANKA_1118700	acyl-CoA synthetase, putative	-0.174773	0.0223977	95.552	●
PBANKA_1420300	conserved Plasmodium protein, unknown function	-0.174056	0.00803633	190.925
PBANKA_0517400	pre-mRNA-splicing factor CEF1, putative	-0.174035	0.000521955	160.553
PBANKA_1322200	spindle assembly abnormal protein 4, putative	-0.173124	0.00457435	59.2972
PBANKA_1234300	CCR4 domain-containing protein 1, putative	-0.172978	0.00401007	77.5642
PBANKA_1443000	NIMA related kinase 1, putative	-0.171684	0.00350604	194.923
PBANKA_1005300	conserved Plasmodium protein, unknown function	-0.171402	0.0030159	54.9753	●
PBANKA_1301800	conserved Plasmodium protein, unknown function	-0.17117	0.00607814	12.5559
PBANKA_1001600	SET domain protein, putative	-0.171117	0.00326149	76.7396
PBANKA_1038300	translocation associated membrane protein, putative	-0.168406	0.0241718	115.417
PBANKA_1326900	DNA polymerase alpha subunit B, putative	-0.167663	0.0203886	73.1735
PBANKA_1306600	conserved Plasmodium protein, unknown function	-0.165393	0.0379705	124.22
PBANKA_0201500	Plasmodium exported protein, unknown function	-0.165321	0.0370937	319.006
PBANKA_0507100	cytochrome c oxidase subunit ApiCOX13, putative	-0.164453	0.0371292	348.67
PBANKA_1415400	conserved protein, unknown function	-0.163591	0.0078788	112.845
PBANKA_1021400	cytochrome c oxidase assembly protein COX14, putative	-0.159781	0.0175011	479.104
PBANKA_1144400	heptatricopeptide repeat-containing protein, putative	-0.15819	0.0135383	32.5431	●
PBANKA_0936400	conserved protein, unknown function	-0.158008	0.039444	110.133	●
PBANKA_1321300	conserved Plasmodium protein, unknown function	-0.15795	0.00198452	45.166
PBANKA_1332200	translation initiation factor IF-1, putative	-0.157263	0.0355942	86.2047
PBANKA_1245400	SURF1 domain-containing protein, putative	-0.155162	0.0017417	80.7525
PBANKA_1216800	conserved Plasmodium protein, unknown function	-0.15411	0.0273859	90.536
PBANKA_1341200	WD repeat-containing protein, putative	-0.1528	0.0265705	72.6609	●
PBANKA_0930200	DNA mismatch repair protein MLH, putative	-0.152627	0.0112052	64.1518	●
PBANKA_1347200	nucleotidyltransferase, putative	-0.1524	0.0243429	62.1952
PBANKA_1021500	copper transporter, putative	-0.14987	0.0208803	173.319
PBANKA_1231600	AP2 domain transcription factor AP2-O2	-0.149343	0.00553296	128.707
PBANKA_1216600	cyclic amine resistance locus protein, putative	-0.148102	0.0158023	68.7445
PBANKA_1428800	succinate dehydrogenase [ubiquinone] iron-sulfur subunit, mitochondrial, putative	-0.146809	0.00437755	128.167
PBANKA_0107600	nucleoporin NUP637, putative	-0.145874	0.0328598	68.1823
PBANKA_1110100	topoisomerase I, putative	-0.145524	0.0370488	120.532
PBANKA_1108400	single-stranded DNA-binding protein, putative	-0.144473	0.0197296	109.277	●
PBANKA_0916100	nucleic acid binding protein, putative	-0.14163	0.0362089	254.628
PBANKA_1437000	conserved protein, unknown function	-0.141594	0.0244158	148.298
PBANKA_1402500	condensin complex subunit 2, putative	-0.140065	0.0288099	135.969
PBANKA_0601600	nuclear export mediator factor NEMF, putative	-0.137134	0.00896071	205.925	●
PBANKA_0704300	SPRY domain, putative	-0.136474	0.0187295	157.771	●
PBANKA_1403500	MCL1 domain-containing protein, putative	-0.13575	0.00361236	120.897
PBANKA_1418900	ras-related protein Rab-11A	-0.135674	0.0483283	228.811
PBANKA_1131500	conserved Plasmodium protein, unknown function	-0.134152	0.00634809	106.496
PBANKA_1030200	conserved Plasmodium protein, unknown function	-0.13255	0.0138823	19.7509
PBANKA_1407400	mRNA-decapping enzyme 2, putative	-0.132449	0.0160981	129.901
PBANKA_1432500	DNA-binding chaperone, putative	-0.132247	0.0144983	94.237
PBANKA_1346800	Qa-SNARE protein, putative	-0.131553	0.0150361	198.143
PBANKA_1416100	conserved Plasmodium protein, unknown function	-0.130943	0.0215646	102.871
PBANKA_1358300	conserved Plasmodium protein, unknown function	-0.130316	0.0148071	161.215
PBANKA_1131000	V-type proton ATPase 21 kDa proteolipid subunit, putative	-0.127329	0.0461156	207.045
PBANKA_0101800	SDE2 domain-containing protein, putative	-0.125664	0.016048	79.2919
PBANKA_0101700	conserved Plasmodium protein, unknown function	-0.124901	0.0284865	102.415
PBANKA_1138200	RuvB-like helicase 3, putative	-0.123876	0.0286814	84.9805
PBANKA_0818000	merozoite organizing protein, putative	-0.121168	0.0161028	88.8729
PBANKA_1418200	protein phosphatase PP2A regulatory subunit A, putative	-0.119198	0.0149824	39.4876
PBANKA_1034300	AP2 domain transcription factor AP2-G2	-0.110316	0.0389077	37.8016
PBANKA_0405800	spindle and kinetochore-associated protein 2, putative	-0.100573	0.0379705	156.731
PBANKA_1338600	60S ribosomal protein L23, putative	0.0998264	0.0445866	690.324
PBANKA_1028700	26S proteasome regulatory subunit RPN13, putative	0.108793	0.0193822	241.019
PBANKA_0813500	SAP domain-containing protein, putative	0.110963	0.0399003	190.488
PBANKA_0703100	conserved Plasmodium protein, unknown function	0.111817	0.0358453	26.3272
PBANKA_0835800	U2 small nuclear ribonucleoprotein B'', putative	0.120376	0.0328415	127.477
PBANKA_1327900	conserved Plasmodium protein, unknown function	0.125797	0.0198195	61.7404
PBANKA_0622200	bromodomain protein 6, putative	0.126363	0.00709977	39.4057
PBANKA_0808700	GTPase-activating protein, putative	0.128484	0.0423815	37.5243
PBANKA_1337800	palmitoyltransferase DHHC5	0.132022	0.0153136	102.01
PBANKA_1221200	60S ribosomal protein L34, putative	0.132339	0.00733568	314.522
PBANKA_0937300	G-patch domain-containing protein, putative	0.132587	0.0464646	53.9125
PBANKA_1349900	conserved Plasmodium protein, unknown function	0.133604	0.0185041	149.834
PBANKA_0110000	60S ribosomal protein L39, putative	0.134506	0.0420136	1247.12
PBANKA_1242500	ATP-dependent RNA helicase DDX41, putative	0.134931	0.00305927	115.76
PBANKA_0414500	protein YOP1	0.135278	0.00167164	242.952
PBANKA_1238400	conserved protein, unknown function	0.135545	0.0499394	132.319
PBANKA_0827800	HSP90 co-chaperone p23, putative	0.135831	0.0180796	159.23
PBANKA_1443700	conserved protein, unknown function	0.137684	0.0179525	62.5332
PBANKA_0719600	memo-like protein	0.13822	0.0386212	58.9284
PBANKA_1128500	SET domain protein, putative	0.139857	0.0111713	91.0448
PBANKA_0710900	U6 snRNA-associated Sm-like protein LSm3, putative	0.140594	0.0358453	201.033
PBANKA_1347900	ubiquitin activating enzyme, putative	0.140688	0.0267	60.587
PBANKA_1209000	eukaryotic translation initiation factor 2 subunit beta, putative	0.143077	0.0476108	111.711
PBANKA_0826900	protein kinase, putative	0.144676	0.00237786	79.5014
PBANKA_1203400	U3 small nucleolar RNA-associated protein 25, putative	0.14504	0.0228747	15.4694
PBANKA_1137800	glideosome-associated connector	0.14547	0.0135306	156.936
PBANKA_1121100	radical SAM protein, putative	0.146071	0.0127337	53.2311
PBANKA_0402000	palmitoyltransferase DHHC1, putative	0.147292	0.0113656	51.0967
PBANKA_1354400	60S ribosomal protein L18, putative	0.147674	0.0463195	582.336
PBANKA_1355200	aconitate hydratase, putative	0.148066	0.00757777	145.737	●
PBANKA_0804700	conserved Plasmodium protein, unknown function	0.149993	0.0298649	28.7677
PBANKA_1449500	CHCH domain-containing protein, putative	0.151921	0.0368033	821.908
PBANKA_1121500	cytochrome b-c1 complex subunit 9, putative	0.152143	0.00604758	322.594
PBANKA_1448200	asparagine/aspartate rich protein, putative	0.154706	0.0147689	49.2511
PBANKA_0515800	ribosome maturation factor RimM, putative	0.155847	0.0277127	28.8615
PBANKA_1440100	DNA-binding protein, putative	0.157455	0.0215646	60.3492
PBANKA_1035800	pentatricopeptide repeat-containing protein 1, putative	0.158328	0.00313734	41.6927	●
PBANKA_0622800	conserved protein, unknown function	0.158803	0.000928971	57.7005
PBANKA_1361100	elongation factor Tu, putative	0.158839	0.00103495	32.9758
PBANKA_0511200	U3 small nucleolar ribonucleoprotein protein MPP10, putative	0.162276	0.0113374	40.3829
PBANKA_0509800	cytochrome c oxidase copper chaperone, putative	0.16257	0.0323821	186.692
PBANKA_1240200	7-helix-1 protein, putative	0.163361	0.0316619	73.4384
PBANKA_1314300	S-adenosylmethionine-dependent methyltransferase, putative	0.163822	0.00465802	44.7633
PBANKA_0623150	conserved rodent malaria protein, unknown function	0.163961	0.0290649	117.58
PBANKA_1452300	conserved protein, unknown function	0.164271	0.0334124	122.215
PBANKA_0211000	mitochondrial import inner membrane translocase subunit TIM50, putative	0.165717	0.0496426	27.984
PBANKA_0618900	rhoptry protein, putative	0.165821	0.00893251	224.508
PBANKA_1462800	ribosomal RNA small subunit methyltransferase A2, putative	0.167509	0.019648	39.1128
PBANKA_0809800	ribosomal RNA methyltransferase, putative	0.167943	0.0289982	17.0423
PBANKA_0719300	bifunctional dihydrofolate reductase-thymidylate synthase, putative	0.16901	0.00918541	82.1417
PBANKA_1242700	AP-1/2 complex subunit beta, putative	0.169147	0.000236356	104.414
PBANKA_1036600	ribonucleoside-diphosphate reductase small chain, putative	0.169312	0.00150018	401.907
PBANKA_0937400	pre-mRNA-processing factor 6, putative	0.170354	0.00212673	66.2298
PBANKA_0927900	CorA-like Mg2+ transporter protein, putative	0.171359	0.0108279	39.0125
PBANKA_1231800	60S ribosomal protein L12, putative	0.171573	0.0107012	527.706
PBANKA_0309100	eukaryotic peptide chain release factor subunit 1, putative	0.171589	0.00018313	136.93
PBANKA_0522600	erythrocyte membrane-associated antigen, putative	0.171745	0.0125087	66.7044
PBANKA_0208200	conserved Plasmodium protein, unknown function	0.172062	0.037544	212.309
PBANKA_0809700	conserved protein, unknown function	0.172948	0.00859069	77.2751
PBANKA_1347500	ATP-dependent RNA helicase DBP8, putative	0.173447	0.0273859	26.7741
PBANKA_0704000	SNARE protein, putative	0.174024	0.0133326	38.6686
PBANKA_1023200	splicing factor 3B subunit 4, putative	0.174759	0.0223715	61.2269
PBANKA_0613600	phosphopantothenate--cysteine ligase, putative	0.174868	0.0344836	29.5077
PBANKA_1221500	50S ribosomal protein L1, mitochondrial, putative	0.175084	0.00150018	51.2216
PBANKA_0315600	40S ribosomal protein S30, putative	0.17549	0.001144	1061.45
PBANKA_0827900	conserved protein, unknown function	0.175849	0.046542	108.762
PBANKA_0411700	HSP20-like chaperone, putative	0.176161	0.000873301	167.151
PBANKA_1116500	mitochondrial import receptor subunit TOM40, putative	0.176534	0.0484687	94.5402
PBANKA_1021000	nucleolar RNA-associated protein, putative	0.177617	0.0130541	9.99972
PBANKA_1000500	conserved Plasmodium protein, unknown function	0.178098	0.0286949	45.5156
PBANKA_1032800	conserved protein, unknown function	0.178155	0.0320793	13.3022
PBANKA_0828600	cytochrome c oxidase subunit 5B, putative	0.178161	0.00425714	154.171
PBANKA_1361900	nucleoside diphosphate hydrolase, putative	0.178171	0.00423549	95.0675
PBANKA_0937800	essential nuclear protein 1, putative	0.178663	0.0107012	47.8613
PBANKA_1232100	serine/arginine-rich splicing factor 1, putative	0.178756	0.020151	287.795
PBANKA_0310900	T-complex protein 1 subunit theta, putative	0.178931	0.0177483	125.718
PBANKA_1462700	THO complex subunit 2, putative	0.179959	0.0288099	34.8819
PBANKA_0511500	DNA-directed RNA polymerase II subunit RPB7, putative	0.180807	0.0200105	155.546
PBANKA_0105200	polypyrimidine tract-binding protein, putative	0.181461	0.0104481	91.3962
PBANKA_0940200	DNA replication ATP-dependent helicase/nuclease DNA2, putative	0.181533	0.000513712	45.6874
PBANKA_0314100	conserved protein, unknown function	0.181815	0.0270429	178.468
PBANKA_1229800	enoyl-acyl carrier reductase	0.18238	0.021383	19.2608
PBANKA_0410600	60S ribosomal protein L26, putative	0.182774	0.0359606	618.242
PBANKA_1143000	U1 small nuclear ribonucleoprotein 70 kDa homolog, putative	0.183336	0.0107183	72.6679
PBANKA_1010300	dynein-related AAA-type ATPase, putative	0.184202	0.0185322	14.881
PBANKA_0913200	conserved Plasmodium membrane protein, unknown function	0.184418	0.0233564	50.0091
PBANKA_1322800	GTP-binding protein, putative	0.185858	0.0236199	13.6619
PBANKA_0502700	pre-mRNA-splicing factor RDS3, putative	0.186188	0.0175476	116.398
PBANKA_1356900	U4/U6 small nuclear ribonucleoprotein PRP4, putative	0.186398	0.00105433	54.9423
PBANKA_1231500	ubiquitin carboxyl-terminal hydrolase 2, putative	0.186644	0.000842021	96.9491
PBANKA_0522800	40S ribosomal protein S19, putative	0.186907	0.0396496	613.098
PBANKA_1104800	actin-like protein, putative	0.18709	0.00248822	55.3415
PBANKA_1018600	60S ribosomal protein L21, putative	0.187141	0.000236188	811.125
PBANKA_0806000	ubiquitin-conjugating enzyme E2, putative	0.187573	0.00832615	68.9416
PBANKA_0905800	DnaJ protein, putative	0.187586	0.0206681	101.471
PBANKA_1426300	ER membrane protein complex subunit 1, putative	0.187911	0.0272045	78.3252
PBANKA_0411100	conserved Plasmodium protein, unknown function	0.188712	0.0205813	20.0459
PBANKA_0941500	40S ribosomal protein S4, putative	0.188934	0.0313393	601.223
PBANKA_0102500	phenylalanine--tRNA ligase, putative	0.188976	0.0227657	17.8946
PBANKA_1008300	GTP-binding protein, putative	0.189487	0.0361399	32.2081
PBANKA_1463500	translation initiation factor eIF-2B subunit beta, putative	0.189558	0.00500354	30.9907
PBANKA_1355100	40S ribosomal protein S6, putative	0.189632	0.046247	386.442
PBANKA_1105900	conserved protein, unknown function	0.190013	0.0112052	25.1596
PBANKA_1200900	conserved protein, unknown function	0.190074	0.0114891	91.5654
PBANKA_1230500	THO complex subunit 4, putative	0.191171	0.0170111	141.836
PBANKA_1410000	26S protease regulatory subunit 7, putative	0.191586	0.011555	297.281
PBANKA_1462900	rRNA-processing protein FCF2, putative	0.191649	0.0185322	100.426
PBANKA_1441700	parasitophorous vacuolar protein 2	0.191852	0.00108128	105.397
PBANKA_1421900	GTP-binding translation elongation factor, putative	0.193127	0.0344374	53.7728
PBANKA_1324200	conserved Plasmodium protein, unknown function	0.193182	0.0145978	19.7919
PBANKA_1013100	60S ribosomal protein L14, putative	0.193254	0.0315643	353.071
PBANKA_1010200	methionine aminopeptidase 2, putative	0.19327	0.0398968	30.4814
PBANKA_1036200	RNA-binding protein 8A, putative	0.19415	0.0132815	81.5306
PBANKA_0622700	mago nashi protein homologue, putative	0.195527	0.038688	216.351
PBANKA_0601300	peptidyl-prolyl cis-trans isomerase, putative	0.195566	0.0278004	42.6452
PBANKA_1321100	conserved Plasmodium protein, unknown function	0.196573	0.0359935	23.2769
PBANKA_1202200	U5 small nuclear ribonucleoprotein component, putative	0.196645	0.035774	76.9787
PBANKA_1125500	ATPase, putative	0.197113	0.0164112	95.0277
PBANKA_1113900	conserved Plasmodium protein, unknown function	0.197231	0.00130102	53.5069
PBANKA_0903200	conserved Plasmodium protein, unknown function	0.197442	0.0316788	8.03186
PBANKA_0413600	zinc finger protein, putative	0.199297	0.0471741	56.2641
PBANKA_1130700	conserved Plasmodium protein, unknown function	0.199997	0.035774	30.4639
PBANKA_0807600	40S ribosomal protein S11, putative	0.201393	0.00929965	489.833
PBANKA_0830450	conserved Plasmodium protein, unknown function	0.202167	0.00500037	73.0213
PBANKA_1443200	RNA pseudouridylate synthase, putative	0.202751	0.0166475	41.1872
PBANKA_1447600	nucleotidyltransferase, putative	0.203191	0.00392127	19.2097
PBANKA_0415300	exoribonuclease II, putative	0.203962	0.0399003	28.4354
PBANKA_0605200	DNA-directed RNA polymerase III subunit RPC2, putative	0.204764	0.00158395	98.1638
PBANKA_0209500	ATP-dependent DNA/RNA helicase PSH1, putative	0.205536	0.00191943	24.1287
PBANKA_1338300	60S ribosomal protein L6, putative	0.205555	0.012909	458.417
PBANKA_1354500	60S ribosomal protein L18-2, putative	0.207101	0.0473632	525.023
PBANKA_1302800	thioredoxin peroxidase 1	0.207139	0.00893544	496.269
PBANKA_1206500	AP-5 complex subunit sigma-1, putative	0.20718	0.000189566	82.7056
PBANKA_0621900	mitochondrial import inner membrane translocase subunit TIM14, putative	0.208899	0.0365816	59.7392
PBANKA_1139400	polyubiquitin binding protein, putative	0.209068	0.0156378	14.6787
PBANKA_1341600	translation initiation factor eIF-2B subunit gamma, putative	0.209341	0.00741246	36.0518
PBANKA_1006300	perforin-like protein 1	0.209712	0.042022	7.86229
PBANKA_1362900	lysine--tRNA ligase, putative	0.210023	4.37129e-07	141.389
PBANKA_0517700	ubiquitin-conjugating enzyme E2, putative	0.210164	0.0149723	74.6746
PBANKA_0922100	40S ribosomal protein S18, putative	0.210331	0.0131829	650.98
PBANKA_0942900	phenylalanine--tRNA ligase beta subunit, putative	0.210382	0.00124638	66.5946
PBANKA_1452200	periodic tryptophan protein 1, putative	0.210919	0.0175538	35.0469
PBANKA_1135100	40S ribosomal protein S15, putative	0.210981	0.0203444	545.401
PBANKA_1317900	conserved Plasmodium protein, unknown function	0.211066	0.0217003	21.2445
PBANKA_0818600	pre-mRNA-splicing factor ATP-dependent RNA helicase PRP43, putative	0.211214	0.00691356	42.7293
PBANKA_0931300	dipeptidyl aminopeptidase 1, putative	0.211784	0.0297345	149.99
PBANKA_1238500	conserved Plasmodium protein, unknown function	0.212596	0.0468491	7.94489
PBANKA_0109400	succinate dehydrogenase subunit 3, putative	0.212987	0.00419379	151.909
PBANKA_0506800	kelch protein K10, putative	0.214152	0.0464011	21.9635
PBANKA_1104700	trafficking protein particle complex subunit 8, putative	0.214428	0.00776532	10.2329
PBANKA_0938600	casein kinase 2, alpha subunit	0.214911	0.0420136	85.4284
PBANKA_1351200	zinc finger protein, putative	0.214915	0.00579804	22.1109
PBANKA_0940300	DEAD/DEAH box helicase, putative	0.215898	0.000175366	18.7527
PBANKA_1325300	splicing factor 3B subunit 2, putative	0.217093	0.00300544	71.3058
PBANKA_1357500	lipoyl synthase	0.217616	0.0033283	62.1478
PBANKA_0717000	arsenical pump-driving ATPase, putative	0.21765	0.0188342	106.976
PBANKA_1353500	exosome complex component RRP42, putative	0.218116	0.0470497	40
PBANKA_1358600	isocitrate dehydrogenase [NADP], mitochondrial, putative	0.218313	0.0151387	92.8986
PBANKA_1445200	WD repeat-containing protein, putative	0.219415	0.0361399	11.3691
PBANKA_1013600	PhIL1 interacting protein PIP2, putative	0.21989	0.0375025	20.5318
PBANKA_0602700	nucleosome assembly protein, putative	0.220013	0.00905464	395.857
PBANKA_0407000	conserved protein, unknown function	0.220428	0.0224654	99.7859
PBANKA_0816400	ATP-dependent 6-phosphofructokinase, putative	0.220437	0.0261469	65.0722
PBANKA_1239200	ribosome-interacting GTPase 1, putative	0.220468	0.00662991	58.3536
PBANKA_0308600	asparagine--tRNA ligase, putative	0.220493	0.0186581	130.428
PBANKA_0519700	phosducin-like protein 2, putative	0.220529	0.0368624	78.5923
PBANKA_1406800	40S ribosomal protein S27, putative	0.221267	0.00641716	415.426
PBANKA_0718500	repressor of RNA polymerase III transcription MAF1, putative	0.221664	0.0359238	29.9111
PBANKA_0103900	KH domain-containing protein, putative	0.221716	0.00346887	86.4443
PBANKA_1010500	Hsp70/Hsp90 organizing protein, putative	0.222058	0.0144346	140.438
PBANKA_1234600	EELM2 domain-containing protein, putative	0.222476	0.00300544	94.3524
PBANKA_1429900	GPI ethanolamine phosphate transferase 3, putative	0.222943	0.0262136	16.3879
PBANKA_1452600	calcyclin binding protein, putative	0.223088	0.0123412	81.3311
PBANKA_0211400	DNA (cytosine-5)-methyltransferase, putative	0.223875	0.0314175	50.9603
PBANKA_0816300	heptatricopeptide repeat-containing protein, putative	0.224092	0.00514647	23.2517
PBANKA_0720300	eukaryotic translation initiation factor 3 subunit M, putative	0.224282	0.0131619	37.0014
PBANKA_1341800	conserved Plasmodium protein, unknown function	0.225058	0.00271734	30.6796
PBANKA_1217500	conserved protein, unknown function	0.226599	0.0471741	23.5682
PBANKA_1423600	40S ribosomal protein S16, putative	0.226984	0.0164112	506.69
PBANKA_0513300	conserved protein, unknown function	0.22709	0.00359517	9.77464
PBANKA_0308500	tyrosine kinase-like protein, putative	0.227349	0.00797199	18.9639
PBANKA_1106400	transcription factor 25, putative	0.227353	0.0269064	22.2073
PBANKA_0812000	DNA primase large subunit, putative	0.227449	0.00158724	127.793
PBANKA_0817400	conserved Plasmodium protein, unknown function	0.227917	0.00893544	19.5285
PBANKA_1303600	leucine carboxyl methyltransferase, putative	0.229721	0.00355176	50.0188
PBANKA_0212100	eukaryotic translation initiation factor 2 subunit alpha	0.229877	0.0200473	211.118
PBANKA_1027200	conserved Plasmodium protein, unknown function	0.230014	0.00776532	13.8901
PBANKA_1139500	CCR4 domain-containing protein 2, putative	0.230033	0.000704293	18.9774
PBANKA_1405500	exosome complex component RRP40, putative	0.230575	0.0298649	62.1962
PBANKA_0621700	type 2A phosphatase-associated protein 42, putative	0.23134	0.0491923	12.9936
PBANKA_1214000	heat shock protein 60, putative	0.231712	0.00901859	47.6001
PBANKA_0801400	conserved protein, unknown function	0.232185	0.0372394	77.0171
PBANKA_1240400	RNA methyltransferase, putative	0.232245	0.0334124	12.87
PBANKA_0502300	tRNA pseudouridine synthase, putative	0.232283	0.000299983	49.762
PBANKA_0314500	40S ribosomal protein S26, putative	0.232631	0.0398665	507.492
PBANKA_0410700	conserved Plasmodium protein, unknown function	0.232745	0.00780098	55.8055
PBANKA_0700600	Plasmodium exported protein, unknown function	0.23339	0.0166142	73.035
PBANKA_1310800	40S ribosomal protein S5, putative	0.233791	0.00454842	587.532
PBANKA_0922800	small nuclear ribonucleoprotein Sm D1, putative	0.233864	0.0136513	124.397
PBANKA_0512200	protoporphyrinogen oxidase, putative	0.233967	0.0277695	9.55859
PBANKA_0810000	mitochondrial carrier protein, putative	0.234118	0.0175476	23.4284
PBANKA_0404500	conserved Plasmodium protein, unknown function	0.234738	0.00356719	85.1151
PBANKA_0711900	heat shock protein 70	0.234884	0.00227124	759.56
PBANKA_0413300	ribosomal protein L47, mitochondrial, putative	0.235277	0.0326563	61.4254
PBANKA_1027900	small nuclear ribonucleoprotein-associated protein B, putative	0.236041	0.0046084	143.505
PBANKA_0828700	phosphatidylserine decarboxylase, putative	0.236497	1.47529e-05	178.311
PBANKA_1230300	zinc finger protein, putative	0.236801	0.000473905	15.4454
PBANKA_0106500	conserved Plasmodium protein, unknown function	0.237479	0.0346222	25.0954
PBANKA_1351900	60S ribosomal protein L6, putative	0.237505	0.00739722	181.48
PBANKA_1011400	DNA topoisomerase 2, putative	0.23841	5.94592e-05	163.642
PBANKA_0702800	protein disulfide-isomerase, putative	0.238613	0.00338252	1717.2
PBANKA_1440900	conserved protein, unknown function	0.238782	0.0168774	21.4807
PBANKA_0916900	conserved Plasmodium protein, unknown function	0.23921	0.0184859	29.343
PBANKA_1235100	U6 snRNA-associated Sm-like protein LSm2, putative	0.241683	0.0200473	252.956
PBANKA_1336500	CKK domain-containing protein, putative	0.241734	4.6784e-05	23.3959
PBANKA_0819700	dihydrouridine synthase, putative	0.242772	0.0399003	45.9503
PBANKA_1330600	1-deoxy-D-xylulose 5-phosphate reductoisomerase, putative	0.24328	0.021588	48.0675
PBANKA_1422500	heptatricopeptide repeat and RAP domain-containing protein, putative	0.24337	0.0261258	7.93058
PBANKA_1109800	peptidyl-prolyl cis-trans isomerase, putative	0.243861	0.00103495	20.9596
PBANKA_0510700	conserved Plasmodium protein, unknown function	0.2447	0.0358477	38.5331
PBANKA_0716500	RNA-binding protein, putative	0.244745	0.00540124	100.341
PBANKA_1340300	phosphoribosylpyrophosphate synthetase, putative	0.245465	0.0241381	22.274
PBANKA_1117800	rhomboid protease ROM10	0.246756	0.0180796	40.5467
PBANKA_0831500	conserved Plasmodium protein, unknown function	0.246798	0.00230564	10.8363
PBANKA_1019600	vacuolar protein sorting-associated protein 3, putative	0.247168	0.00336894	20.6136
PBANKA_1350600	nuclear movement protein, putative	0.247482	0.0241381	40.3705
PBANKA_0813400	alkaline phosphatase, putative	0.247761	0.000572909	88.1514
PBANKA_1305100	60S ribosomal protein L1, putative	0.247812	0.0198325	348.686
PBANKA_0201900	conserved protein, unknown function	0.247818	0.0155612	149.388
PBANKA_0923400	60S ribosomal protein L35, putative	0.247903	0.00638645	424.196
PBANKA_1359900	WD repeat-containing protein 92, putative	0.248485	0.00392787	83.1396
PBANKA_1127700	nicotinate phosphoribosyltransferase, putative	0.248822	0.0241381	79.28
PBANKA_0105600	translation initiation factor IF-2, putative	0.249585	0.00641716	48.177
PBANKA_1442200	protein SOC2	0.250366	0.0402915	172.033
PBANKA_0619900	Obg-like ATPase 1, putative	0.251568	0.00496505	86.2811
PBANKA_0826700	parasitophorous vacuolar protein 5	0.252488	2.40096e-05	722.683
PBANKA_0308800	GDP-fructose:GMP antiporter, putative	0.253046	0.0025913	55.7684
PBANKA_0405400	40S ribosomal protein S12, putative	0.253271	0.0237351	323.064
PBANKA_1237800	multidrug resistance protein 1, putative	0.253445	0.010824	149.505
PBANKA_0903000	ribosome assembly protein 4, putative	0.253805	0.00367684	19.5019
PBANKA_1206100	eukaryotic translation initiation factor 3 subunit D, putative	0.254063	0.0125682	72.0089
PBANKA_0822200	RAP protein, putative	0.254102	3.45234e-05	35.6973
PBANKA_1457400	N-alpha-acetyltransferase 15, NatA auxiliary subunit, putative	0.255256	0.0198224	16.9582
PBANKA_0825600	splicing factor 3A subunit 3, putative	0.255515	0.0130067	30.1377
PBANKA_0942600	conserved Plasmodium protein, unknown function	0.255635	8.67316e-05	17.0907
PBANKA_1437200	conserved Plasmodium protein, unknown function	0.255931	0.0160981	62.7529
PBANKA_1407500	conserved protein, unknown function	0.2572	0.00626675	13.7252
PBANKA_0306400	2C-methyl-D-erythritol 2,4-cyclodiphosphate synthase, putative	0.257275	0.0151387	22.7355
PBANKA_1109200	asparagine--tRNA ligase, putative	0.257713	0.0482888	18.0627
PBANKA_1111400	inositol-3-phosphate synthase, putative	0.257849	0.0130797	163.462
PBANKA_0507400	orotidine 5'-phosphate decarboxylase, putative	0.258886	0.0178774	55.8902
PBANKA_1318400	6-phosphogluconate dehydrogenase, decarboxylating, putative	0.258923	0.0293596	94.135
PBANKA_0924900	eukaryotic peptide chain release factor GTP-binding subunit, putative	0.259009	0.0207703	138.371
PBANKA_1328700	ribonuclease Z, putative	0.259031	0.00590741	22.8774
PBANKA_0308100	ubiquinol-cytochrome-c reductase complex assembly factor 1, putative	0.259524	0.0321893	71.9812
PBANKA_1343800	transcriptional regulatory protein sir2a	0.259688	0.0187706	73.6608
PBANKA_0807400	26S proteasome non-ATPase regulatory subunit 9, putative	0.259977	0.00440202	39.7211
PBANKA_1329700	26S proteasome regulatory subunit RPN2, putative	0.260156	0.00114684	227.399
PBANKA_1221100	conserved protein, unknown function	0.260606	0.0286949	31.6497
PBANKA_0617100	60S ribosomal protein L11a, putative	0.261668	0.00255154	479.491
PBANKA_1462300	conserved Plasmodium protein, unknown function	0.261886	0.0063004	29.6469
PBANKA_0405200	T-complex protein 1 subunit beta, putative	0.262903	0.0372394	176.076
PBANKA_0314400	E2F-associated phosphoprotein, putative	0.263073	0.0337324	27.7558
PBANKA_1022800	glycine--tRNA ligase, putative	0.264126	0.019718	53.738
PBANKA_1453200	BTB/POZ domain-containing protein, putative	0.264925	0.000119874	163.416
PBANKA_0914900	conserved protein, unknown function	0.266455	0.0304282	13.1317
PBANKA_0942200	DNA-directed RNA polymerase III subunit RPC8, putative	0.266887	0.0368033	64.558
PBANKA_0940600	5'-3' exoribonuclease 1, putative	0.266894	0.0025913	33.0716
PBANKA_0617500	exosome complex component CSL4, putative	0.267025	0.0353506	41.5478
PBANKA_1456300	mitochondrial import inner membrane translocase subunit TIM13, putative	0.267064	0.0286606	67.3187
PBANKA_0102000	mitochondrial chaperone BCS1, putative	0.267296	0.00952347	84.7168
PBANKA_1222600	AP-3 complex subunit delta, putative	0.267716	0.00011494	17.4317
PBANKA_0801600	conserved Plasmodium protein, unknown function	0.268313	0.000272586	16.7975
PBANKA_0708200	conserved Plasmodium protein, unknown function	0.268735	0.00264413	25.8939
PBANKA_0828800	cytochrome c oxidase subunit 6B, putative	0.269047	0.000151866	193.83
PBANKA_1306200	tRNA import protein tRIP	0.270725	0.0342398	50.1466
PBANKA_1344000	DNA-directed RNA polymerase III subunit RPC1, putative	0.270958	0.000178569	16.7411
PBANKA_0404600	activator of Hsp90 ATPase, putative	0.270964	0.0118657	46.5059
PBANKA_1018400	protein arginine N-methyltransferase 1, putative	0.273632	0.0220323	29.1948
PBANKA_0503600	60S ribosomal protein L30e, putative	0.27406	0.00474124	387.974
PBANKA_0721400	conserved Plasmodium protein, unknown function	0.274185	0.000857106	29.6035
PBANKA_1343000	ribose-phosphate pyrophosphokinase, putative	0.274227	0.0176615	49.9292
PBANKA_0101000	MYND-type zinc finger protein, putative	0.274251	0.0272045	49.5674
PBANKA_1104200	2-oxoisovalerate dehydrogenase subunit beta, mitochondrial, putative	0.275521	0.0281923	85.8156
PBANKA_0304300	adenylosuccinate lyase, putative	0.2756	0.0208483	14.6313
PBANKA_0719200	mRNA-binding protein PUF2	0.27606	0.0471741	10.9028
PBANKA_1414900	SAS6-like protein	0.276479	0.00306503	182.125
PBANKA_0802300	HECT-type E3 ubiquitin ligase UT, putative	0.276639	0.000217212	69.9121
PBANKA_0105300	conserved Plasmodium protein, unknown function	0.276865	4.82703e-07	55.71
PBANKA_1143600	alanine--tRNA ligase, putative	0.277691	0.00296766	78.889
PBANKA_0814300	conserved protein, unknown function	0.278071	0.0140691	15.7863
PBANKA_0919300	spermidine synthase, putative	0.278372	0.0102309	56.9296
PBANKA_1446200	mitosis protein dim1, putative	0.278428	0.0411482	23.3666
PBANKA_0831100	zinc finger protein, putative	0.278694	0.014091	43.7267
PBANKA_0713400	phosphatase, putative	0.27886	0.00129566	14.4147
PBANKA_0706300	GTP-binding protein Obg2, putative	0.279009	0.0135306	12.1228
PBANKA_0923000	DNA-directed RNA polymerase, putative	0.279105	1.33935e-05	24.9708
PBANKA_1038500	dynein light chain, putative	0.279459	0.00182913	50.1685
PBANKA_1365500	exported protein IBIS1	0.280739	4.00703e-05	915.487
PBANKA_1122400	superoxide dismutase [Fe], putative	0.28094	0.0239699	52.7027
PBANKA_0709100	60S ribosomal protein L22, putative	0.281544	0.00898744	470.58
PBANKA_1000700	regulator of chromosome condensation, putative	0.281796	0.0306301	42.1254
PBANKA_1327000	DNA-directed RNA polymerase III subunit RPC4, putative	0.28254	0.00327669	46.9476
PBANKA_1033500	WD repeat-containing protein, putative	0.282761	3.21652e-05	16.9154
PBANKA_0101300	geranylgeranyl transferase type-2 subunit beta, putative	0.282881	0.0375078	27.6617
PBANKA_0401900	DNA-directed RNA polymerases I, II, and III subunit RPABC2, putative	0.284396	8.26515e-05	127.187
PBANKA_1406700	carbamoyl phosphate synthetase, putative	0.28463	0.00282657	48.2127
PBANKA_0928500	ATP-dependent zinc metalloprotease FTSH, putative	0.284766	0.0100386	22.6044
PBANKA_1117300	conserved Plasmodium protein, unknown function	0.285284	0.00130674	28.5505
PBANKA_0943500	iron-sulfur cluster assembly protein SufD	0.286042	0.006854	24.0633
PBANKA_0514000	transcription elongation factor SPT4, putative	0.287431	0.000925024	88.2005
PBANKA_1336000	HSP20-like chaperone, putative	0.288647	0.0426707	30.2639
PBANKA_1015000	ribosomal protein L15, mitochondrial, putative	0.289003	1.55229e-05	60.1286
PBANKA_1121600	conserved Plasmodium protein, unknown function	0.289359	0.00104195	29.9196
PBANKA_0523100	eukaryotic initiation factor 4A-III, putative	0.289481	4.93425e-07	62.2658
PBANKA_1460400	peptidyl-prolyl cis-trans isomerase FKBP35, putative	0.290082	0.00487006	98.3953
PBANKA_1417800	tRNA (guanine(26)-N(2))-dimethyltransferase, putative	0.29059	0.0106787	21.0021
PBANKA_0514400	conserved protein, unknown function	0.291328	0.0108684	18.2215
PBANKA_1239700	S-adenosyl-L-methionine-dependent tRNA 4-demethylwyosine synthase, putative	0.292235	7.46252e-05	17.8178
PBANKA_0719900	cdc2-related protein kinase 1	0.29304	0.0314175	46.563
PBANKA_0313900	conserved Plasmodium protein, unknown function	0.293938	0.0111813	7.75415
PBANKA_1111600	prefoldin subunit 6, putative	0.293949	0.000240553	120.093
PBANKA_1324900	U3 small nucleolar ribonucleoprotein protein IMP3, putative	0.29442	0.000795944	46.561
PBANKA_1231000	40S ribosomal protein S11, putative	0.295532	0.00662991	394.94
PBANKA_1427500	acyl-CoA binding protein, putative	0.296112	0.00551008	239.633
PBANKA_0109000	conserved Plasmodium protein, unknown function	0.296277	0.0224654	141.124
PBANKA_1239100	conserved Plasmodium protein, unknown function	0.29751	0.0202438	17.752
PBANKA_1334500	RAP protein, putative	0.299006	0.0399003	11.9424
PBANKA_0932300	AP2 domain transcription factor, putative	0.29984	0.0186838	28.6164
PBANKA_0928600	AP-4 complex subunit mu, putative	0.299901	0.0046084	20.2066
PBANKA_0311100	ribosomal protein L13, mitochondrial, putative	0.300134	0.00498113	83.307
PBANKA_0710200	conserved protein, unknown function	0.301031	0.0118802	53.5833
PBANKA_1028400	60S ribosomal protein L10, putative	0.301424	0.00102293	437.333
PBANKA_0817200	conserved Plasmodium protein, unknown function	0.302006	0.000519466	12.8104
PBANKA_1354200	mitochondrial pyruvate carrier protein 1, putative	0.302124	9.1984e-06	73.884	●
PBANKA_0905100	ATP-dependent (S)-NAD(P)H-hydrate dehydratase, putative	0.303024	0.000428745	45.8573
PBANKA_0922200	autophagy-related protein 7, putative	0.303579	0.00123778	19.1065
PBANKA_1438900	GTP cyclohydrolase 1, putative	0.304655	0.0185322	16.2376
PBANKA_0905600	translation initiation factor eIF-1A, putative	0.305123	2.12343e-07	256.086
PBANKA_1238700	MerC domain-containing protein, putative	0.305356	0.0132742	79.042
PBANKA_0607500	mago-binding protein, putative	0.305616	0.0304785	15.8305
PBANKA_1242300	Hsc70-interacting protein, putative	0.306022	4.54008e-05	194.979
PBANKA_0905000	40S ribosomal protein S21, putative	0.30646	0.00398773	598.075
PBANKA_0701600	coiled-coil domain-containing protein 124, putative	0.306829	0.000356879	40.265
PBANKA_1312200	ubiquitin-protein ligase, putative	0.307264	0.00892647	33.4289
PBANKA_0823300	para-aminobenzoic acid synthetase, putative	0.308115	0.000636819	27.3533
PBANKA_0109100	transketolase, putative	0.308951	0.00571338	151.861
PBANKA_1120700	nascent polypeptide-associated complex subunit alpha, putative	0.309281	0.00889032	189.416
PBANKA_1352600	serine/threonine protein kinase, putative	0.309293	2.27209e-05	42.627
PBANKA_0207200	V-type proton ATPase subunit C, putative	0.309613	0.010676	42.1852
PBANKA_0603200	eukaryotic translation initiation factor 5A, putative	0.311413	0.00330199	431.017
PBANKA_0607100	mitochondrial import inner membrane translocase subunit TIM10, putative	0.313215	0.00645756	109.481
PBANKA_0918000	60S acidic ribosomal protein P0, putative	0.31398	0.000499264	440.557
PBANKA_0910350	conserved protein, unknown function	0.313996	0.0476655	18.3773
PBANKA_1421100	transcription elongation factor s-II, putative	0.31576	0.0202043	65.3696
PBANKA_0911300	UVB-resistance protein UVR8 homologue, putative	0.316071	0.0445866	29.6323
PBANKA_1121300	conserved protein, unknown function	0.316192	0.031463	32.9472
PBANKA_1125600	pyruvate kinase, putative	0.316196	0.0198325	376.215
PBANKA_1029900	AAA family ATPase, putative	0.316364	0.0354485	30.3778
PBANKA_0901300	membrane associated erythrocyte binding-like protein	0.316543	0.00152806	20.1187
PBANKA_1201000	conserved Plasmodium protein, unknown function	0.318595	0.0220615	32.186
PBANKA_1132500	mitochondrial import inner membrane translocase subunit TIM23, putative	0.318863	0.0113374	22.7755
PBANKA_1011300	signal peptidase complex subunit SPC1, putative	0.319205	2.74878e-07	156.253
PBANKA_0204000	cold-shock protein, putative	0.319945	0.0286517	18.6835
PBANKA_1404800	SAM dependent methyltransferase, putative	0.319955	0.0244158	15.3372
PBANKA_0524400	tryptophan-rich protein	0.319993	1.40357e-05	65.6017
PBANKA_1030000	deoxyhypusine synthase	0.320372	0.00476352	24.9254
PBANKA_1010800	CCR4-associated factor 16, putative	0.320831	0.00505466	131.079
PBANKA_0709200	polyribonucleotide 5'-hydroxyl-kinase Clp1, putative	0.320903	0.00863647	30.5212
PBANKA_1338700	plasmepsin V, putative	0.320942	0.0319859	272.905
PBANKA_1128300	amino acid transporter AAT1, putative	0.321064	0.00296766	17.8806
PBANKA_0503100	conserved Plasmodium protein, unknown function	0.321499	0.0384612	7.92364
PBANKA_1409300	tetratricopeptide repeat protein, putative	0.321865	1.64052e-05	16.6927
PBANKA_0941200	tRNA-splicing ligase RtcB, putative	0.322301	0.000555104	91.4695
PBANKA_0703900	receptor for activated c kinase, putative	0.32319	0.00832491	354.484
PBANKA_1403400	DNA-directed RNA polymerase II subunit RPB11, putative	0.324288	0.0407546	43.2704
PBANKA_1113100	GTP-binding protein YihA1, putative	0.324478	0.0468491	12.45
PBANKA_0702300	mitochondrial inner membrane protein OXA1, putative	0.32482	0.00375428	37.4884
PBANKA_0214200	tRNA pseudouridine synthase D, putative	0.325498	0.00914671	36.451
PBANKA_0814200	elongation factor 1-beta, putative	0.32687	0.00412237	170.392
PBANKA_1126200	protein DJ-1, putative	0.328027	0.00553748	181.857
PBANKA_1214300	enolase, putative	0.329265	0.0046084	635.78
PBANKA_1019500	60S ribosomal protein L5, putative	0.330484	0.00123829	449.977
PBANKA_0306500	conserved protein, unknown function	0.330786	0.0040332	51.9258
PBANKA_1243800	apicoplast TIC22 protein, putative	0.331509	0.00949951	44.5602
PBANKA_1032000	conserved Plasmodium protein, unknown function	0.332222	0.00790684	83.0059
PBANKA_1424100	mediator of RNA polymerase II transcription subunit 21, putative	0.334747	0.0207901	67.9916
PBANKA_0823900	DNA-directed RNA polymerase II subunit RPB3, putative	0.336139	0.0148491	38.501
PBANKA_1444600	conserved Plasmodium protein, unknown function	0.336784	0.00350604	42.2667
PBANKA_1440000	isoleucine--tRNA ligase, putative	0.336977	0.00047574	31.0682
PBANKA_1447300	conserved Plasmodium protein, unknown function	0.337515	0.0197421	8.83417
PBANKA_1204400	DNA/RNA-binding protein Alba 3, putative	0.337791	0.00267222	600.406
PBANKA_0208700	4-hydroxy-3-methylbut-2-enyl diphosphate reductase, putative	0.338132	0.00200594	67.4094
PBANKA_1018700	conserved Plasmodium protein, unknown function	0.338772	0.000158932	43.354
PBANKA_1320600	conserved protein, unknown function	0.340498	0.0399003	29.3698
PBANKA_1027500	DNA-directed RNA polymerases I and III subunit RPAC2, putative	0.341684	0.00665613	35.8043
PBANKA_0310400	tetratricopeptide repeat protein, putative	0.343193	4.72731e-05	31.7742
PBANKA_1030300	nuclear transport factor 2, putative	0.343642	0.0131639	612.017
PBANKA_0805600	EKC/KEOPS complex subunit BUD32, putative	0.344923	0.0129012	58.5393
PBANKA_0920000	multiprotein-bridging factor 1, putative	0.34717	0.00889887	161.875
PBANKA_1416300	40S ribosomal protein S19, putative	0.347234	0.000220305	491.25
PBANKA_1404200	conserved Plasmodium protein, unknown function	0.347965	0.00096348	26.9308
PBANKA_0714800	ribosome assembly protein RRB1, putative	0.3497	3.92101e-07	22.8248
PBANKA_0103100	conserved Plasmodium protein, unknown function	0.349804	2.27209e-05	27.3667
PBANKA_1326400	glyceraldehyde-3-phosphate dehydrogenase	0.350228	0.00629131	1748.07	●
PBANKA_0943300	actin-like protein, putative	0.353187	8.65727e-05	23.9576
PBANKA_1104000	ATP-dependent helicase, putative	0.353453	9.94166e-05	23.1525
PBANKA_1428200	conserved protein, unknown function	0.354299	0.0152121	12.2742
PBANKA_0921300	deoxyuridine 5'-triphosphate nucleotidohydrolase, putative	0.354952	0.0131334	119.565
PBANKA_1430800	thioredoxin peroxidase 2, putative	0.355057	0.00645756	111.973
PBANKA_0617200	40S ribosomal protein S10, putative	0.35548	0.00346043	473.663
PBANKA_0310500	conserved Plasmodium protein, unknown function	0.35699	0.000179258	11.1281
PBANKA_1454300	vacuolar protein sorting-associated protein 16, putative	0.358692	0.00166712	21.1432
PBANKA_0503000	conserved protein, unknown function	0.361538	0.0100755	29.3524
PBANKA_1444100	T-complex protein 1 subunit gamma, putative	0.361684	1.76556e-05	130.601
PBANKA_1034400	plasmepsin IV	0.363346	0.00105449	865.392
PBANKA_0306800	ATP-dependent RNA helicase UAP56, putative	0.364663	0.000247894	217.417
PBANKA_1451900	conserved Plasmodium protein, unknown function	0.366908	0.0164448	7.86712
PBANKA_1222000	histone deacetylase complex subunit SAP18, putative	0.368118	1.55648e-05	21.0307
PBANKA_0933900	glyoxalase I, putative	0.368364	0.000239235	49.6448
PBANKA_1315100	transcriptional regulatory protein sir2b	0.368682	1.7496e-13	39.6433
PBANKA_0800300	conserved Plasmodium protein, unknown function	0.368846	0.00149611	14.5915
PBANKA_1431000	peptidyl-prolyl cis-trans isomerase, putative	0.369507	0.00433748	28.6219
PBANKA_1456000	protein farnesyltransferase subunit alpha, putative	0.374433	0.00514647	16.9417
PBANKA_0208600	conserved protein, unknown function	0.374474	2.06528e-06	31.5689
PBANKA_0414800	arginase	0.374514	0.000242535	24.9178
PBANKA_1409400	ribosomal protein S15, mitochondrial, putative	0.376275	0.0189915	40.7246
PBANKA_0315000	rRNA methyltransferase, putative	0.377143	0.0148104	18.602
PBANKA_0720500	conserved Plasmodium protein, unknown function	0.380664	0.00873464	20.7189
PBANKA_1207600	AMP-binding protein, putative	0.382685	0.00335844	20.3613
PBANKA_0914400	heat shock protein 70, putative	0.38407	0.000284451	123.484
PBANKA_1134200	pyrroline-5-carboxylate reductase, putative	0.387261	0.0206141	33.0442
PBANKA_0518200	flavoprotein subunit of succinate dehydrogenase, putative	0.388867	0.00419976	49.8972
PBANKA_0932400	berghepain-2	0.389557	0.000214346	196.192
PBANKA_0509100	conserved Plasmodium protein, unknown function	0.390296	0.04276	13.5847
PBANKA_1463400	AP-3 complex subunit sigma, putative	0.391398	4.09275e-06	86.528
PBANKA_1429000	mediator of RNA polymerase II transcription subunit 18, putative	0.393282	0.0170417	30.0718
PBANKA_0925800	protein KIC10, putative	0.393512	0.000301228	29.9241
PBANKA_1340100	L-lactate dehydrogenase	0.394175	0.00463668	750.627
PBANKA_1420200	ribosomal protein S5, mitochondrial, putative	0.394421	0.00588101	19.1459
PBANKA_0602600	cytochrome c1 heme lyase	0.394613	0.00884104	13.6474
PBANKA_1308900	histidine--tRNA ligase, putative	0.396066	0.00104195	25.5397
PBANKA_1112400	orotate phosphoribosyltransferase, putative	0.396853	0.00593941	31.667
PBANKA_1213700	methionine aminopeptidase 1b, putative	0.398404	1.39003e-05	21.9667
PBANKA_0209400	L-seryl-tRNA(Sec) kinase, putative	0.399274	0.00420786	12.7708
PBANKA_1462400	protein CutA, putative	0.406435	0.0131829	28.5659
PBANKA_0710000	conserved Plasmodium protein, unknown function	0.407843	0.00877416	28.8862
PBANKA_1412100	Maf-like protein, putative	0.408823	0.00950499	12.8109
PBANKA_0417600	LCCL domain-containing protein	0.40969	0.0131639	26.6179
PBANKA_0105700	MYND-type zinc finger protein, putative	0.41444	0.0484719	9.24415
PBANKA_1421300	phosphoglycolate phosphatase	0.414671	0.00207473	30.6972
PBANKA_1405400	U1 small nuclear ribonucleoprotein A, putative	0.417206	4.11372e-06	74.455
PBANKA_1330100	60S ribosome subunit biogenesis protein NIP7, putative	0.418406	2.26313e-07	36.6877
PBANKA_1112500	conserved Plasmodium protein, unknown function	0.418942	0.0131563	7.69464
PBANKA_1007000	chaperone protein DnaJ, putative	0.420376	0.00412116	31.2239
PBANKA_0510900	40S ribosomal protein S2, putative	0.423898	0.000234969	267.814
PBANKA_0210900	dolichyl-diphosphooligosaccharide--protein glycosyltransferase subunit OST2, putative	0.423977	0.0010705	27.7142
PBANKA_1133900	conserved protein, unknown function	0.425241	0.0220615	46.5433
PBANKA_1336100	dihydroorotase, putative	0.425825	0.0111312	16.8029
PBANKA_1348500	Voldacs domain-containing protein, putative	0.429464	3.24724e-05	19.9714	●
PBANKA_1214100	tubulin binding cofactor c, putative	0.431736	6.52606e-05	16.9999
PBANKA_0524300	tryptophan-rich protein	0.435695	1.45965e-14	1036.72
PBANKA_0502600	peptidase, putative	0.43715	1.93441e-14	203.362
PBANKA_1143500	ribosome biogenesis protein MRT4, putative	0.438007	4.0889e-05	36.6603
PBANKA_0511300	ribosomal protein S22, mitochondrial, putative	0.439635	0.00139602	28.3814
PBANKA_1426800	conserved Plasmodium protein, unknown function	0.44228	0.00489887	12.0886
PBANKA_0613400	ribosomal protein S12, mitochondrial, putative	0.443659	0.0066553	34.9579
PBANKA_1315900	aminomethyltransferase, putative	0.447847	1.18309e-05	22.3503
PBANKA_0928100	phosphoglycerate mutase, putative	0.449303	0.000154777	313.006
PBANKA_1331000	conserved Plasmodium protein, unknown function	0.460033	0.00428369	56.7133
PBANKA_0824600	conserved protein, unknown function	0.481066	3.42547e-05	36.0785
PBANKA_0618300	Ham1-like protein, putative	0.485844	0.03745	23.0718
PBANKA_0407600	asparagine synthetase [glutamine-hydrolyzing]	0.486384	4.37129e-07	93.5921
PBANKA_0302800	conserved Plasmodium protein, unknown function	0.496518	0.000944254	27.4193
PBANKA_0708100	dynein light chain 1	0.498007	0.00365464	103.94
PBANKA_0214100	conserved protein, unknown function	0.510052	0.017838	14.9883
PBANKA_1004100	NYN domain-containing protein, putative	0.536853	0.000873301	34.3609
PBANKA_0826600	regulator of nonsense transcripts 2, putative	0.550287	0.00449547	9.61984
PBANKA_0409600	dolichyl-diphosphooligosaccharide--protein glycosyltransferase subunit OST1, putative	0.568748	1.93335e-06	17.2672
PBANKA_1410950	apical ring associated protein 1	0.571043	0.0132664	52.7194
PBANKA_0202300	UMP-CMP kinase, putative	0.580765	9.4751e-11	36.8374
PBANKA_1446400	conserved protein, unknown function	0.596698	9.62856e-06	20.5346
PBANKA_0820600	pyridoxal phosphate homeostasis protein, putative	0.604227	5.52203e-07	19.4868
PBANKA_1122900	hexokinase, putative	0.612559	1.15206e-12	311.07
PBANKA_1413700	heptatricopeptide repeat-containing protein, putative	0.623441	9.90102e-07	8.35334
PBANKA_0927100	conserved protein, unknown function	0.744297	1.73742e-22	70.1035
PBANKA_1313200	AP2 domain transcription factor AP2-O5, putative	0.844611	1.19165e-13	34.4489
PBANKA_1202100	MKT1 domain-containing protein, putative	0.867734	1.39732e-15	34.8942
PBANKA_0102800	conserved Plasmodium protein, unknown function	1.07688	3.19667e-14	23.6473
PBANKA_0308200	apicoplast beta-ketoacyl-acyl carrier protein synthase III precursor, putative	1.20742	1.01235e-07	6.24102
PBANKA_1212500	merozoite surface protein MSA180, putative	-1.18469	0.0510096	136.16	●
PBANKA_1423000	conserved protein, unknown function	-1.16446	0.0654345	219.77
PBANKA_0406600	conserved Plasmodium protein, unknown function	-1.04261	0.0629914	144.459
PBANKA_1324300	inner membrane complex sub-compartment protein 3	-1.03393	0.0578647	260.795	●
PBANKA_0406900	conserved protein, unknown function	-0.963201	0.131219	95.5269	●
PBANKA_1027600	conserved protein, unknown function	-0.904182	0.0970218	28.2624	●
PBANKA_0611500	conserved Plasmodium protein, unknown function	-0.888957	0.100546	133.16	●
PBANKA_1343500	conserved protein, unknown function	-0.824455	0.0521365	406.879	●
PBANKA_0311800	acyl-CoA synthetase, putative	-0.807186	0.112516	217.266	●
PBANKA_1025300	rap guanine nucleotide exchange factor, putative	-0.791665	0.183215	31.7907
PBANKA_0604900	conserved Plasmodium protein, unknown function	-0.760851	0.0621685	112.029	●
PBANKA_0836200	conserved Plasmodium protein, unknown function	-0.746477	0.0948341	57.9895
PBANKA_1437100	conserved Plasmodium protein, unknown function	-0.736613	0.0691563	183.266
PBANKA_1207100	Plasmodium exported protein, unknown function	-0.703452	0.0706858	126.553
PBANKA_1349100	MSP7-like protein	-0.678211	0.137959	1875.6
PBANKA_1224200	DnaJ protein, putative	-0.668455	0.100546	158.548
PBANKA_0904000	conserved Plasmodium protein, unknown function	-0.662815	0.121009	22.3258	●
PBANKA_0402700	inner membrane complex protein 1e	-0.657415	0.0768396	347.672	●
PBANKA_0929400	myosin light chain B	-0.654822	0.152195	228.951	●
PBANKA_0307600	syntaxin, putative	-0.64567	0.106719	76.0734
PBANKA_0613900	PDCD2 domain-containing protein, putative	-0.643559	0.10912	30.1275
PBANKA_0513000	inner membrane complex protein 1m, putative	-0.635186	0.134879	78.6187	●
PBANKA_1103700	AN1-type zinc finger protein, putative	-0.62701	0.152195	132.813	●
PBANKA_1214400	conserved Plasmodium protein, unknown function	-0.596175	0.159751	69.0689
PBANKA_1218000	nicotinamidase, putative	-0.581087	0.164368	65.7298
PBANKA_1345900	protein kinase, putative	-0.570763	0.241515	94.9932
PBANKA_1215100	protein RIPR, putative	-0.554756	0.281631	103.291	●
PBANKA_1444500	myosin J	-0.540121	0.158115	60.8688	●
PBANKA_1124300	conserved Plasmodium protein, unknown function	-0.531478	0.152195	214.707
PBANKA_0111000	6-cysteine protein P12, putative	-0.503291	0.236701	485.904	●
PBANKA_0522300	conserved Plasmodium protein, unknown function	-0.452521	0.383605	64.9941
PBANKA_0919400	conserved protein, unknown function	-0.432249	0.228066	124.451	●
PBANKA_1424500	conserved Plasmodium protein, unknown function	-0.427775	0.245095	69.6079
PBANKA_1119200	PIMMS43 protein	-0.401416	0.151933	13.3914
PBANKA_0832300	conserved Plasmodium protein, unknown function	-0.400413	0.100546	36.3556	●
PBANKA_1215000	survival motor neuron-like protein, putative	-0.398347	0.0713108	124.485
PBANKA_1106800	subtilisin-like protease 3, putative	-0.397083	0.439793	70.9385
PBANKA_0415900	conserved protein, unknown function	-0.396471	0.0786084	79.8868
PBANKA_1001500	alpha/beta hydrolase, putative	-0.392196	0.0659941	119.922	●
PBANKA_0511400	peroxiredoxin, putative	-0.390334	0.326449	855.604	●
PBANKA_1233200	cyclin	-0.370026	0.085783	27.7157
PBANKA_0408300	phd finger protein, putative	-0.366481	0.0616418	26.4369
PBANKA_1117100	histone H3 variant, putative	-0.363214	0.0579222	1781.17	●
PBANKA_0815600	transcription elongation factor 1, putative	-0.359031	0.141876	157.187
PBANKA_1406000	conserved Plasmodium protein, unknown function	-0.356987	0.479869	62.1485
PBANKA_1453500	HD superfamily phosphohydrolase protein, putative	-0.352794	0.342989	64.17
PBANKA_0615500	conserved Plasmodium protein, unknown function	-0.349239	0.0995632	14.1982
PBANKA_1232400	F-actin-capping protein subunit beta	-0.342562	0.0777268	10.3191
PBANKA_1002500	sporozoite-specific protein S10	-0.340883	0.128625	21.3486	●
PBANKA_0904800	conserved Plasmodium protein, unknown function	-0.336985	0.0510096	14.0476
PBANKA_1222300	coatomer subunit epsilon, putative	-0.336962	0.101165	109.432	●
PBANKA_0109900	basal complex transmembrane protein 1, putative	-0.334046	0.0667919	104.936	●
PBANKA_0510100	conserved protein, unknown function	-0.331789	0.1671	185.978	●
PBANKA_1429200	kelch domain-containing protein, putative	-0.329015	0.0817461	27.0921
PBANKA_0603900	HAD domain ookinete protein	-0.327445	0.412629	163.868
PBANKA_0905200	oocyst capsule protein Cap93	-0.327391	0.473497	148.75
PBANKA_1443900	PhIL1-interacting candidate PIC1, putative	-0.326458	0.0878347	133.322	●
PBANKA_1309300	conserved Plasmodium protein, unknown function	-0.322692	0.133026	39.0864	●
PBANKA_1212400	GDP-L-fucose synthase, putative	-0.319473	0.550143	51.8111	●
PBANKA_0613800	protein SDA1, putative	-0.319034	0.0587333	19.8643
PBANKA_1419800	3',5'-cyclic nucleotide phosphodiesterase beta, putative	-0.31382	0.0546064	155.446	●
PBANKA_1446100	membrane protein ICM1	-0.313496	0.433479	99.6798
PBANKA_1356800	VPS13 domain-containing protein, putative	-0.311654	0.148105	106.719	●
PBANKA_1237300	magnesium transporter NIPA, putative	-0.309955	0.109229	113.426	●
PBANKA_1023700	conserved Plasmodium protein, unknown function	-0.308411	0.0606238	23.9966
PBANKA_1228100	AP2 domain transcription factor AP2-LT, putative	-0.30734	0.12015	373.503
PBANKA_1233700	conserved protein, unknown function	-0.307145	0.109864	24.5031
PBANKA_0819000	glideosome-associated protein 50, putative	-0.304635	0.120803	666.323	●
PBANKA_0719800	conserved Plasmodium protein, unknown function	-0.300705	0.0907298	30.7627
PBANKA_0600600	NIMA related kinase 3, putative	-0.297722	0.12155	261.311
PBANKA_1445600	serine/threonine protein kinase RIO1, putative	-0.295899	0.175943	16.2509
PBANKA_0104800	protein KIC1, putative	-0.292659	0.092825	65.2928
PBANKA_0313300	sugar transporter, putative	-0.291062	0.0699455	313.664
PBANKA_1209400	inner membrane complex sub-compartment protein 1	-0.289965	0.0687732	106.69
PBANKA_0519500	conserved Plasmodium protein, unknown function	-0.289647	0.0911328	11.2578
PBANKA_1344900	conserved Plasmodium protein, unknown function	-0.288593	0.152195	29.1464
PBANKA_0605500	conserved Plasmodium protein, unknown function	-0.288387	0.109523	22.0375
PBANKA_1453000	conserved Plasmodium protein, unknown function	-0.287934	0.0778853	94.965
PBANKA_0827000	conserved Plasmodium protein, unknown function	-0.286205	0.354405	27.0197
PBANKA_1117000	histone H2A, putative	-0.285779	0.184799	3855.18	●
PBANKA_1325400	conserved Plasmodium protein, unknown function	-0.28556	0.104962	87.493
PBANKA_1411200	protein AAP2, putative	-0.283098	0.149649	76.5839	●
PBANKA_1407700	protein phosphatase PPM6	-0.282306	0.0622325	107.899
PBANKA_0828300	dynein light chain, putative	-0.279012	0.118816	27.49	●
PBANKA_0719500	conserved Plasmodium protein, unknown function	-0.278704	0.0739988	41.0619
PBANKA_1437800	conserved Plasmodium protein, unknown function	-0.276061	0.113293	76.1643	●
PBANKA_0100700	Plasmodium exported protein, unknown function	-0.275313	0.108012	750.17
PBANKA_1336200	conserved Plasmodium protein, unknown function	-0.273639	0.197596	20.9285
PBANKA_0902700	conserved Plasmodium protein, unknown function	-0.273316	0.121377	12.4513
PBANKA_1452900	conserved protein, unknown function	-0.273177	0.156232	47.6556
PBANKA_0824900	patatin-like phospholipase, putative	-0.27286	0.251884	54.7039	●
PBANKA_1342300	conserved protein, unknown function	-0.271631	0.114686	99.7002
PBANKA_0720900	MOLO1 domain-containing protein, putative	-0.269301	0.247844	165.746	●
PBANKA_0919100	parasitophorous vacuolar protein 1	-0.268915	0.13552	742.747
PBANKA_0831600	conserved Plasmodium protein, unknown function	-0.265155	0.14222	12.7018
PBANKA_1131200	60S ribosomal protein L7-2, putative	-0.263976	0.077749	26.7421
PBANKA_1028100	mRNA-capping enzyme subunit alpha, putative	-0.263586	0.152195	97.1624
PBANKA_1012400	RNA methyltransferase, putative	-0.259649	0.272493	57.4071	●
PBANKA_1018200	MORN repeat protein, putative	-0.257058	0.106296	16.4288
PBANKA_0939000	mechanosensitive ion channel protein, putative	-0.25693	0.0924776	43.703
PBANKA_0817900	zinc finger protein, putative	-0.256632	0.132562	232.927
PBANKA_1229900	conserved protein, unknown function	-0.255031	0.0874205	50.9176
PBANKA_0830400	G2 protein	-0.254831	0.182913	121.78	●
PBANKA_1402000	sodium/hydrogen exchanger, putative	-0.252358	0.105632	99.8562
PBANKA_0711300	conserved protein, unknown function	-0.250465	0.105155	14.103
PBANKA_0917100	serpentine receptor 1, putative	-0.250424	0.117683	61.4152
PBANKA_1445000	subpellicular microtubule protein 2, putative	-0.250094	0.256623	39.1531	●
PBANKA_0408700	trafficking protein particle complex subunit 4, putative	-0.249544	0.0844432	225.005
PBANKA_1334700	transmembrane protein 43, putative	-0.24744	0.203397	46.4251
PBANKA_0920600	TFIIS central domain-containing protein, putative	-0.245939	0.206634	57.199
PBANKA_1031300	rhomboid protease ROM8	-0.245463	0.0749746	81.9312
PBANKA_0820800	regulator of chromosome condensation-PP1-interacting protein	-0.244462	0.187032	121.561
PBANKA_0926900	WD repeat-containing protein, putative	-0.243725	0.0907298	35.8946	●
PBANKA_0109800	conserved protein, unknown function	-0.243585	0.150289	37.0634
PBANKA_1437900	conserved Plasmodium protein, unknown function	-0.243469	0.138475	235.705
PBANKA_0620200	respiratory chain complex 3 associated protein 1, putative	-0.24249	0.110667	414.222
PBANKA_1236200	conserved Plasmodium protein, unknown function	-0.242079	0.31022	10.8704
PBANKA_0710300	protein transport protein YIF1, putative	-0.24152	0.135696	46.1599
PBANKA_1325200	meiotic nuclear division protein 1, putative	-0.241437	0.100339	22.3812
PBANKA_1132300	conserved Plasmodium protein, unknown function	-0.24092	0.123025	25.8919
PBANKA_0312600	palmitoyltransferase DHHC11, putative	-0.240771	0.08392	126.212
PBANKA_1431400	conserved Plasmodium protein, unknown function	-0.24045	0.0698461	48.2157
PBANKA_0903100	conserved Plasmodium protein, unknown function	-0.239814	0.0692391	25.7021
PBANKA_0815800	GINS complex subunit Psf3, putative	-0.238943	0.105155	64.8735	●
PBANKA_1330200	NOC3 domain-containing protein, putative	-0.23837	0.146884	10.0781	●
PBANKA_1419000	conserved protein, unknown function	-0.238196	0.108725	117.003	●
PBANKA_0720400	conserved Plasmodium protein, unknown function	-0.238057	0.0769722	459.542
PBANKA_0720800	RNA-binding protein NOB1, putative	-0.236908	0.290066	50.5853
PBANKA_1406200	TOM1-like protein, putative	-0.236884	0.115506	143.406
PBANKA_1400900	conserved protein, unknown function	-0.236876	0.152566	40.8668
PBANKA_1027700	uracil-DNA glycosylase, putative	-0.23671	0.172979	66.9973
PBANKA_1220500	hydrolase, putative	-0.234874	0.137959	138.896
PBANKA_1300500	tubulin epsilon chain, putative	-0.23446	0.183908	15.3686
PBANKA_0825900	conserved Plasmodium protein, unknown function	-0.234374	0.249974	40.5247
PBANKA_0932600	conserved protein, unknown function	-0.234312	0.176022	104.171
PBANKA_0927300	palmitoyltransferase DHHC3	-0.234107	0.392215	84.3521
PBANKA_1116900	conserved Plasmodium protein, unknown function	-0.234101	0.0772316	316.457	●
PBANKA_1431500	radial spoke head protein 9, putative	-0.233954	0.066697	42.5331
PBANKA_1344400	AMP deaminase	-0.233511	0.345636	240.705	●
PBANKA_0709700	protein kinase 1	-0.233405	0.070441	82.5633	●
PBANKA_0108800	histone H3, putative	-0.231293	0.365233	1401.46	●
PBANKA_1233500	mRNA-binding protein PUF1	-0.230534	0.0621685	24.3804
PBANKA_1118900	F-box protein FBXO1, putative	-0.230394	0.0535845	82.0319
PBANKA_1442300	kinetochore protein SPC24, putative	-0.22925	0.0712007	134.353	●
PBANKA_0828400	RNA-binding protein, putative	-0.228457	0.106167	125.916
PBANKA_0214000	dynein heavy chain, putative	-0.227856	0.0788621	16.2038
PBANKA_1421500	conserved Plasmodium protein, unknown function	-0.226555	0.197093	51.3235
PBANKA_1421400	C-Myc-binding protein, putative	-0.225862	0.135941	32.2208
PBANKA_0112100	AP2 domain transcription factor, putative	-0.225616	0.267449	261.852
PBANKA_0612200	conserved Plasmodium protein, unknown function	-0.225473	0.174801	131.251	●
PBANKA_1227600	adenylyl cyclase beta, putative	-0.2253	0.561614	40.1409
PBANKA_0108300	palmitoyltransferase DHHC2	-0.225207	0.279353	184.673
PBANKA_1360400	conserved protein, unknown function	-0.225145	0.131422	76.5769
PBANKA_0612400	conserved Plasmodium protein, unknown function	-0.225134	0.180836	185.613
PBANKA_1313400	exosome complex exonuclease RRP6, putative	-0.223624	0.258255	19.1264
PBANKA_0623100	tryptophan-rich protein	-0.223381	0.108677	1273.83	●
PBANKA_0404300	P-loop containing nucleoside triphosphate hydrolase, putative	-0.22323	0.0839827	23.685
PBANKA_0418300	protein RER1, putative	-0.223052	0.0531883	242.449	●
PBANKA_1320500	V-type H(+)-translocating pyrophosphatase, putative	-0.222748	0.176022	188.563
PBANKA_0807900	conserved Plasmodium protein, unknown function	-0.222619	0.140427	167.573
PBANKA_1328800	conserved protein, unknown function	-0.221904	0.0609575	718.512
PBANKA_0302900	MORN repeat protein, putative	-0.221013	0.153686	13.4951
PBANKA_1219100	inner membrane complex protein 1d	-0.220186	0.299418	52.5636
PBANKA_1354900	inner membrane complex protein 1k, putative	-0.218147	0.31026	124.219
PBANKA_0816800	glycolipid transfer protein, putative	-0.215411	0.279353	60.6708
PBANKA_1413800	conserved protein, unknown function	-0.215342	0.307244	114.622	●
PBANKA_0719100	conserved Plasmodium protein, unknown function	-0.214805	0.0940113	24.2831
PBANKA_1243100	F-actin-capping protein subunit alpha	-0.214603	0.0606907	34.1906
PBANKA_1354000	RNA lariat debranching enzyme, putative	-0.214296	0.0712007	32.797
PBANKA_1231300	major facilitator superfamily domain-containing protein, putative	-0.212595	0.265346	110.706
PBANKA_1361000	step II splicing factor, putative	-0.21251	0.233772	56.2563
PBANKA_1463900	HSP20-like chaperone, putative	-0.210983	0.174646	38.0261
PBANKA_0920400	conserved Plasmodium protein, unknown function	-0.21089	0.0509446	77.344
PBANKA_1450400	peptidase, putative	-0.210531	0.0698971	12.3522
PBANKA_1341300	GTPase-activating protein, putative	-0.209822	0.0805834	29.4914	●
PBANKA_1311400	conserved protein, unknown function	-0.209274	0.316757	43.1393
PBANKA_1463300	conserved Plasmodium protein, unknown function	-0.209272	0.21354	52.9825
PBANKA_0833700	conserved Plasmodium protein, unknown function	-0.209138	0.085436	13.9399
PBANKA_0603300	sexual stage-specific protein G37	-0.209013	0.301028	57.9334
PBANKA_0703500	conserved Plasmodium protein, unknown function	-0.208707	0.158056	37.2535
PBANKA_0417200	PH domain-containing protein	-0.208575	0.254817	156.049
PBANKA_0519300	conserved Plasmodium protein, unknown function	-0.208545	0.399511	489.428	●
PBANKA_1212600	male gamete fusion factor HAP2	-0.20834	0.194424	11.8472
PBANKA_1318600	conserved protein, unknown function	-0.207585	0.328269	417.199
PBANKA_1329400	conserved protein, unknown function	-0.207147	0.318747	53.3145
PBANKA_1016500	WW domain-binding protein 11, putative	-0.206792	0.308156	84.71
PBANKA_1022900	DNL-type zinc finger protein, putative	-0.20593	0.168371	54.4926
PBANKA_0830900	leucine-rich repeat protein	-0.205713	0.374334	23.7041
PBANKA_1356200	tRNA guanosine-2'-O-methyltransferase, putative	-0.205436	0.0617013	39.8887
PBANKA_1318800	protein tyrosine phosphatase	-0.204902	0.13053	78.3451
PBANKA_0405600	microtubule-associated protein RP/EB family, putative	-0.204	0.174685	12.9901
PBANKA_1317600	conserved Plasmodium protein, unknown function	-0.203166	0.124912	40.6175
PBANKA_1460700	dipeptidyl aminopeptidase 2	-0.202684	0.278637	38.7395
PBANKA_0312000	conserved Plasmodium protein, unknown function	-0.201951	0.251884	37.6405
PBANKA_0406400	zinc finger protein, putative	-0.198985	0.410844	76.4583	●
PBANKA_1240700	NIMA related kinase 2	-0.198961	0.462757	11.544
PBANKA_1039000	radial spoke protein 3, putative	-0.198817	0.0581422	26.6021
PBANKA_1141800	conserved Plasmodium protein, unknown function	-0.198536	0.274587	36.9258	●
PBANKA_1233600	secreted ookinete protein, putative	-0.198021	0.290101	199.644
PBANKA_1225900	conserved Plasmodium protein, unknown function	-0.197891	0.185584	47.1594
PBANKA_0943400	CPW-WPC family protein	-0.196895	0.220107	110.703
PBANKA_0907900	conserved Plasmodium protein, unknown function	-0.196866	0.295485	61.2553
PBANKA_0821200	conserved Plasmodium protein, unknown function	-0.196314	0.252891	90.2517
PBANKA_0205000	ELM2 domain-containing protein, putative	-0.195192	0.340435	110.801
PBANKA_1334800	apical polar ring protein APR2, putative	-0.194548	0.286765	80.6844
PBANKA_1114100	conserved Plasmodium protein, unknown function	-0.194	0.291364	58.4418
PBANKA_0925600	conserved Plasmodium protein, unknown function	-0.193828	0.132981	211.814	●
PBANKA_0717600	GTP:AMP phosphotransferase, putative	-0.19256	0.144763	23.8956
PBANKA_1009600	conserved protein, unknown function	-0.192339	0.311508	55.4767
PBANKA_1317800	tRNA intron endonuclease, putative	-0.192267	0.0712007	34.679
PBANKA_0828200	conserved Plasmodium protein, unknown function	-0.191322	0.0853953	16.0181
PBANKA_0918300	major facilitator superfamily-related transporter, putative	-0.191196	0.276548	109.972
PBANKA_1439100	BRO1 domain-containing protein, putative	-0.190483	0.202872	89.8028	●
PBANKA_0209100	thrombospondin-related sporozoite protein	-0.19041	0.0685382	144.884	●
PBANKA_1333700	cGMP-specific 3',5'-cyclic phosphodiesterase delta	-0.190236	0.323173	63.2889
PBANKA_1110300	WD repeat-containing protein, putative	-0.189817	0.0823501	23.5818
PBANKA_0925000	RING zinc finger protein, putative	-0.189692	0.0608001	115.05
PBANKA_0209000	protein E140, putative	-0.188589	0.31022	52.2825	●
PBANKA_0518500	ADP-ribosylation factor, putative	-0.188587	0.366366	156.901
PBANKA_1434800	phospholipid-transporting ATPase 2, putative	-0.1884	0.113623	111.759
PBANKA_0940000	conserved Plasmodium protein, unknown function	-0.188354	0.258685	23.5728
PBANKA_0516900	S-adenosylmethionine decarboxylase/ornithine decarboxylase, putative	-0.188321	0.185246	132.812
PBANKA_0414900	dynein intermediate light chain, putative	-0.188207	0.0908312	12.3219
PBANKA_1206700	protein GPR89, putative	-0.188041	0.0913576	41.6295
PBANKA_1447900	conserved Plasmodium protein, unknown function	-0.187878	0.248239	40.4326
PBANKA_1137500	actin-depolymerizing factor 2	-0.187796	0.331024	20.6787
PBANKA_0806700	conserved Plasmodium protein, unknown function	-0.187357	0.10081	77.0091
PBANKA_0619200	secreted ookinete protein, putative	-0.187157	0.114438	127.465
PBANKA_1333400	conserved Plasmodium protein, unknown function	-0.187109	0.280777	25.1558
PBANKA_0812600	conserved Plasmodium protein, unknown function	-0.186964	0.224373	104.976
PBANKA_1457200	double C2-like domain-containing protein, putative	-0.186939	0.129594	125.312
PBANKA_1129000	secreted ookinete protein, putative	-0.18674	0.457574	124.347
PBANKA_1012500	leucine-rich repeat protein	-0.186703	0.249869	26.4868	●
PBANKA_1442100	conserved Plasmodium protein, unknown function	-0.186124	0.0605128	44.5652
PBANKA_1429300	integral membrane protein GPR180, putative	-0.185662	0.0888031	11.844
PBANKA_0941900	histone H4, putative	-0.185571	0.334533	19619.1
PBANKA_1143100	CLAMP domain-containing protein, putative	-0.185547	0.18204	10.2973
PBANKA_1205300	roadblock/LC7 domain-containing protein, putative	-0.185336	0.105155	96.2786
PBANKA_1419300	conserved Plasmodium protein, unknown function	-0.185277	0.281631	62.5194
PBANKA_0915300	conserved Plasmodium protein, unknown function	-0.184925	0.208994	39.0237
PBANKA_0926100	JmjC domain-containing protein 3, putative	-0.184583	0.081752	21.9045
PBANKA_1236700	conserved Plasmodium protein, unknown function	-0.183436	0.345513	28.6569
PBANKA_1445700	conserved Plasmodium protein, unknown function	-0.183415	0.248717	31.946
PBANKA_1029100	conserved Plasmodium protein, unknown function	-0.182722	0.0642899	26.403
PBANKA_1131400	metacaspase-1	-0.182604	0.116918	53.2969
PBANKA_1405000	MORN repeat protein, putative	-0.182092	0.117683	31.9292
PBANKA_0935500	conserved Plasmodium protein, unknown function	-0.182009	0.0619298	128.164
PBANKA_0903400	TMEM65 domain-containing protein, putative	-0.181465	0.0840514	56.2779	●
PBANKA_0907200	EELM2 domain-containing protein, putative	-0.181406	0.19254	260.561	●
PBANKA_1454200	conserved Plasmodium protein, unknown function	-0.180949	0.160125	187.254
PBANKA_1120400	inner membrane complex protein 1j, putative	-0.180551	0.34809	168.226
PBANKA_1227800	cyclin-like protein, putative	-0.180307	0.159756	54.3476
PBANKA_0920700	conserved Plasmodium protein, unknown function	-0.179781	0.40587	23.5764
PBANKA_1335400	histone deacetylase, putative	-0.179685	0.062262	55.0467
PBANKA_1114200	ribose-5-phosphate isomerase, putative	-0.17951	0.246015	69.8918
PBANKA_0601900	high mobility group protein B1, putative	-0.177958	0.215462	2524.81
PBANKA_0702100	folate transporter 1, putative	-0.177875	0.701667	37.6112	●
PBANKA_0936800	conserved Plasmodium protein, unknown function	-0.177823	0.127025	39.3447
PBANKA_1313000	transcription factor IIIb subunit, putative	-0.177706	0.0927403	33.3377
PBANKA_1205700	conserved Plasmodium protein, unknown function	-0.177507	0.335304	53.5392	●
PBANKA_1431300	conserved protein, unknown function	-0.177314	0.170266	41.7263
PBANKA_1332800	acetyl-CoA carboxylase	-0.177289	0.187628	16.485
PBANKA_1024200	conserved Plasmodium protein, unknown function	-0.177144	0.168199	102.734
PBANKA_0719700	conserved Plasmodium protein, unknown function	-0.177114	0.13519	29.2399
PBANKA_0827100	protein kinase, putative	-0.176804	0.24407	41.1023
PBANKA_0513900	ORC3 domain-containing protein, putative	-0.176568	0.40117	248.961
PBANKA_0905500	conserved Plasmodium protein, unknown function	-0.176476	0.760626	29.2743	●
PBANKA_0815900	BSD-domain protein, putative	-0.176239	0.133738	165.171	●
PBANKA_0903700	cysteine-rich PDZ-binding protein, putative	-0.176226	0.202872	271.386	●
PBANKA_0704800	PH-like domain-containing protein, putative	-0.17615	0.405447	96.6002
PBANKA_1415200	conserved protein, unknown function	-0.176135	0.247694	36.6994
PBANKA_1359700	6-cysteine protein P47	-0.175857	0.0657883	53.5452
PBANKA_0408800	conserved Plasmodium protein, unknown function	-0.17552	0.184774	250.59
PBANKA_1333100	protein MGET, putative	-0.17472	0.0600253	25.2837
PBANKA_1025500	NOT family protein, putative	-0.174555	0.0605201	137.641
PBANKA_0515000	ookinete surface protein P25	-0.17454	0.450483	1572.04
PBANKA_0303500	PH domain-containing protein, putative	-0.174512	0.0646374	174.668
PBANKA_0607700	telomere repeat-binding zinc finger protein, putative	-0.174247	0.131294	365.841
PBANKA_0204500	LCCL domain-containing protein, putative	-0.174052	0.115906	27.2627
PBANKA_0935600	conserved protein, unknown function	-0.17385	0.152566	193.322	●
PBANKA_0107200	conserved Plasmodium protein, unknown function	-0.173206	0.243857	20.6022
PBANKA_0522200	conserved Plasmodium protein, unknown function	-0.172737	0.523613	30.0335
PBANKA_1113400	secreted ookinete protein	-0.17249	0.0948956	158.426
PBANKA_1363600	conserved Plasmodium protein, unknown function	-0.172066	0.437076	62.6862
PBANKA_1461600	conserved protein, unknown function	-0.172026	0.255218	178.378	●
PBANKA_0622400	kinesin-20, putative	-0.17161	0.360195	57.9592
PBANKA_1002100	6-cysteine protein P36	-0.171406	0.246449	95.9652
PBANKA_0418400	conserved protein, unknown function	-0.171133	0.236301	43.1234
PBANKA_0923700	ethanolamine kinase, putative	-0.170934	0.118493	157.278	●
PBANKA_1429600	proline--tRNA ligase	-0.170858	0.105632	83.5177
PBANKA_1115600	conserved Plasmodium protein, unknown function	-0.170691	0.250653	35.1225
PBANKA_1410200	cytochrome c, putative	-0.170523	0.240242	76.8297
PBANKA_0111800	AP-3 complex subunit beta, putative	-0.17019	0.191558	28.5851
PBANKA_0704900	crystalloid-specific PH domain-containing protein, putative	-0.169803	0.429351	110.26
PBANKA_0938200	conserved Plasmodium protein, unknown function	-0.169743	0.331948	14.2406
PBANKA_1316900	conserved Plasmodium protein, unknown function	-0.169353	0.13053	76.5096
PBANKA_0912500	conserved Plasmodium protein, unknown function	-0.169147	0.473098	43.9264
PBANKA_1138000	cytochrome c oxidase subunit ApiCOX24, putative	-0.169038	0.0894915	257.27	●
PBANKA_1444800	thioredoxin-like associated protein 1, putative	-0.168955	0.450483	107.354
PBANKA_0810700	subpellicular microtubule protein 1, putative	-0.168183	0.41936	241.063
PBANKA_1218300	CPW-WPC family protein	-0.168074	0.19909	38.3864
PBANKA_1451500	conserved Plasmodium protein, unknown function	-0.167773	0.283341	94.6876	●
PBANKA_0924500	structural maintenance of chromosomes protein 5, putative	-0.166807	0.102439	101.051
PBANKA_1420100	conserved Plasmodium protein, unknown function	-0.166325	0.206634	10.9704
PBANKA_0832500	PIH1 domain-containing protein, putative	-0.16627	0.0907298	46.6899
PBANKA_1110600	conserved Plasmodium protein, unknown function	-0.165683	0.478715	33.2925
PBANKA_0521200	conserved Plasmodium protein, unknown function	-0.16563	0.232269	30.7109
PBANKA_0833300	palmitoyltransferase DHHC6, putative	-0.165614	0.109146	69.9962
PBANKA_1220800	conserved Plasmodium protein, unknown function	-0.165326	0.327937	130.481
PBANKA_1035900	glycerophosphodiester phosphodiesterase, putative	-0.165066	0.0616418	76.9558
PBANKA_0936700	ES2 protein, putative	-0.164759	0.134156	42.2878
PBANKA_1441800	conserved Plasmodium protein, unknown function	-0.164411	0.174646	132.511
PBANKA_1205600	conserved protein, unknown function	-0.164087	0.1145	83.9015	●
PBANKA_1337700	conserved Plasmodium protein, unknown function	-0.163748	0.171261	11.9015
PBANKA_0827400	conserved Plasmodium protein, unknown function	-0.163148	0.297546	10.8409
PBANKA_1461300	conserved Plasmodium protein, unknown function	-0.163059	0.40146	126.24
PBANKA_0606200	41-3 protein, putative	-0.162992	0.383768	176.161
PBANKA_1243400	nuclear GTP-binding protein, putative	-0.16296	0.365685	14.9066
PBANKA_0621300	conserved Plasmodium protein, unknown function	-0.162351	0.328116	163.71	●
PBANKA_0507800	conserved protein, unknown function	-0.162002	0.0540224	38.0262
PBANKA_1210400	RING zinc finger protein, putative	-0.161848	0.292905	73.2029
PBANKA_1448400	conserved protein, unknown function	-0.161506	0.0685499	194.289
PBANKA_0515300	SAE2 domain-containing protein, putative	-0.161505	0.152574	127.137
PBANKA_1213500	CWC16 domain-containing protein, putative	-0.161152	0.184774	30.5077
PBANKA_0721100	conserved Plasmodium protein, unknown function	-0.160942	0.149649	49.6065
PBANKA_1004900	transcription factor, putative	-0.160872	0.230714	20.0842
PBANKA_0520100	conserved Plasmodium protein, unknown function	-0.160616	0.21354	19.4932
PBANKA_0803000	origin recognition complex subunit 2, putative	-0.160546	0.1145	86.7115
PBANKA_1453100	sphingomyelin phosphodiesterase, putative	-0.160502	0.558849	113.477
PBANKA_1310400	centrin-2, putative	-0.159719	0.286819	682.984	●
PBANKA_0408900	conserved Plasmodium protein, unknown function	-0.159321	0.126726	78.2484
PBANKA_0300600	Plasmodium exported protein, unknown function	-0.158785	0.359518	289.079
PBANKA_0507700	conserved Plasmodium protein, unknown function	-0.158686	0.41425	17.6249
PBANKA_1104100	MOLO1 domain-containing protein, putative	-0.158516	0.517831	61.9324
PBANKA_0917400	armadillo repeat protein PF16	-0.15843	0.212948	18.6984
PBANKA_1232800	NOSIP domain-containing protein, putative	-0.158288	0.122723	118.704
PBANKA_0206800	conserved Plasmodium protein, unknown function	-0.157977	0.0820664	44.7083
PBANKA_0504400	conserved Plasmodium protein, unknown function	-0.157943	0.368443	67.7682
PBANKA_0707100	inner membrane complex protein 1i	-0.156811	0.395329	181.276
PBANKA_0917000	conserved Plasmodium protein, unknown function	-0.156787	0.279698	81.3855
PBANKA_1330900	conserved Plasmodium protein, unknown function	-0.156623	0.244073	14.1017
PBANKA_1306900	serine/threonine protein kinase, putative	-0.156214	0.107204	90.3869
PBANKA_0301100	conserved Plasmodium protein, unknown function	-0.155906	0.105632	76.7913
PBANKA_1225000	serine/threonine protein kinase, FIKK family	-0.15565	0.0846435	384.069
PBANKA_0510600	cell division cycle protein 20 homolog	-0.155638	0.270515	14.694
PBANKA_1237600	zinc finger protein, putative	-0.155512	0.190526	32.2127
PBANKA_1312400	HSP20-like chaperone, putative	-0.155214	0.0523423	51.7393
PBANKA_1423100	phospholipase DDHD1, putative	-0.155004	0.125489	71.7062
PBANKA_0108400	conserved Plasmodium protein, unknown function	-0.154205	0.28345	28.8948
PBANKA_0712800	U4/U6.U5 small nuclear ribonucleoprotein, putative	-0.154115	0.132954	48.38
PBANKA_1309900	M17 leucyl aminopeptidase, putative	-0.1541	0.13053	105.222
PBANKA_1451100	conserved Plasmodium protein, unknown function	-0.154029	0.438414	46.4749
PBANKA_1132900	regulator of chromosome condensation, putative	-0.153917	0.397873	136.358	●
PBANKA_0618000	conserved Plasmodium protein, unknown function	-0.152927	0.297028	25.6333	●
PBANKA_1232600	doublecortin domain-containing protein, putative	-0.152792	0.259331	30.2239
PBANKA_0310700	conserved protein, unknown function	-0.152712	0.367792	20.2098	●
PBANKA_0402500	phosphatidylethanolamine-binding protein, putative	-0.151447	0.37072	164.698	●
PBANKA_1206900	tubulin beta chain, putative	-0.151077	0.135318	1029.91	●
PBANKA_1357800	conserved Plasmodium protein, unknown function	-0.150274	0.201611	55.2275
PBANKA_0807200	conserved Plasmodium protein, unknown function	-0.150165	0.359491	67.0592
PBANKA_1138900	conserved Plasmodium protein, unknown function	-0.150087	0.440161	20.6116
PBANKA_0303300	conserved Plasmodium protein, unknown function	-0.14987	0.256687	30.1543
PBANKA_1430300	conserved Plasmodium protein, unknown function	-0.149585	0.510886	150.685
PBANKA_1319300	ferlin, putative	-0.149494	0.253227	63.9807
PBANKA_0312300	conserved Plasmodium protein, unknown function	-0.148554	0.176022	47.3434
PBANKA_0941400	centrin-4	-0.148149	0.140948	72.2448
PBANKA_1239000	conserved Plasmodium membrane protein, unknown function	-0.148008	0.438414	334.854
PBANKA_1221300	conserved Plasmodium protein, unknown function	-0.147856	0.230013	65.4984
PBANKA_0721300	protein transport protein GOT1, putative	-0.147778	0.378065	71.3819
PBANKA_1123200	CPW-WPC family protein	-0.147747	0.256623	120.736
PBANKA_0918900	conserved Plasmodium protein, unknown function	-0.147534	0.157364	50.4398
PBANKA_0607600	U6 snRNA-associated Sm-like protein LSm7, putative	-0.147013	0.0657228	270.672
PBANKA_1304300	zinc finger protein, putative	-0.146919	0.0500084	81.6474
PBANKA_0208100	heptatricopeptide repeat and RAP domain-containing protein, putative	-0.145997	0.0657883	58.2608
PBANKA_0522000	conserved Plasmodium protein, unknown function	-0.145506	0.42458	55.9453
PBANKA_1103900	conserved Plasmodium protein, unknown function	-0.145251	0.0808498	54.0215
PBANKA_1121000	conserved Plasmodium protein, unknown function	-0.14457	0.311911	23.1491
PBANKA_0312700	DEAD/DEAH box helicase, putative	-0.143867	0.392568	37.854
PBANKA_1021100	DnaJ protein, putative	-0.143545	0.174628	32.0007
PBANKA_1452400	ubiquitin-like modifier HUB1, putative	-0.143156	0.139411	96.4369
PBANKA_0412100	serine/threonine protein phosphatase 6	-0.142985	0.0695727	90.6698
PBANKA_1329000	conserved Plasmodium protein, unknown function	-0.142671	0.127718	23.8349
PBANKA_1026200	NADP-specific glutamate dehydrogenase, putative	-0.142302	0.415905	76.059
PBANKA_0717200	conserved Plasmodium protein, unknown function	-0.142076	0.0923487	55.7539
PBANKA_1456800	vacuolar-sorting protein SNF7, putative	-0.141515	0.168371	221.639
PBANKA_0604500	high mobility group protein B3, putative	-0.141391	0.283052	205.333
PBANKA_1215400	conserved Plasmodium protein, unknown function	-0.140545	0.0526706	61.4732
PBANKA_0942300	radial spoke head protein, putative	-0.140268	0.248717	17.7073
PBANKA_1414100	CDP-diacylglycerol--inositol 3-phosphatidyltransferase, putative	-0.139344	0.219556	248.466
PBANKA_0942400	WD repeat-containing protein, putative	-0.139298	0.388774	23.11
PBANKA_1338100	conserved protein, unknown function	-0.139273	0.521214	98.208
PBANKA_0514800	calmodulin, putative	-0.139131	0.32617	92.8978
PBANKA_0700800	Plasmodium exported protein (PHIST), unknown function	-0.139026	0.0822812	152.816
PBANKA_0927700	DDRGK domain-containing protein, putative	-0.138945	0.248044	17.7132
PBANKA_0105100	conserved Plasmodium protein, unknown function	-0.138808	0.578803	81.7738
PBANKA_1115000	conserved protein, unknown function	-0.138714	0.456842	76.0301	●
PBANKA_1037500	adenylyl cyclase alpha	-0.138497	0.313684	30.3165
PBANKA_0941800	histone H2B, putative	-0.138073	0.512475	15945.3	●
PBANKA_1020900	ERAD-associated E3 ubiquitin-protein ligase HRD1, putative	-0.137811	0.20648	68.548
PBANKA_0714000	meiotic recombination protein DMC1	-0.137807	0.524788	177.422
PBANKA_1222100	regulator of chromosome condensation, putative	-0.13708	0.600976	140.226
PBANKA_0608200	ATP synthase mitochondrial F1 complex assembly factor 1, putative	-0.137042	0.0517829	139.166
PBANKA_0110800	conserved Plasmodium protein, unknown function	-0.135885	0.557929	85.1198
PBANKA_1244700	PhIL1-interacting candidate PIC6, putative	-0.135529	0.40814	65.1637
PBANKA_1211600	conserved Plasmodium protein, unknown function	-0.135507	0.211714	137.611
PBANKA_1433700	conserved Plasmodium protein, unknown function	-0.134965	0.175724	80.1455
PBANKA_1225300	zinc finger protein, putative	-0.134798	0.381293	18.9163	●
PBANKA_1204500	conserved Plasmodium protein, unknown function	-0.134794	0.602674	56.2157	●
PBANKA_0304900	serine repeat antigen 3	-0.134192	0.390965	1174.68
PBANKA_0107700	zinc transporter ZIP1	-0.134168	0.437978	55.9637
PBANKA_0411300	conserved Plasmodium protein, unknown function	-0.133752	0.230932	44.6443
PBANKA_0821400	ADP-ribosylation factor, putative	-0.133546	0.56436	50.6347
PBANKA_0202500	P-loop containing nucleoside triphosphate hydrolase, putative	-0.133507	0.0772316	74.3753
PBANKA_0620600	protein CPH1, putative	-0.133334	0.37505	13.7571	●
PBANKA_0929100	acyl-CoA-binding protein, putative	-0.133193	0.115642	93.7983
PBANKA_0602000	origin recognition complex subunit 1, putative	-0.133143	0.128561	95.2563
PBANKA_1333600	mitochondrial pyruvate carrier protein 2, putative	-0.132996	0.095928	176.746
PBANKA_0938000	conserved Plasmodium protein, unknown function	-0.132663	0.528922	60.6649
PBANKA_1421000	calmodulin, putative	-0.132579	0.197373	33.8967
PBANKA_0801800	basal complex transmembrane protein 2, putative	-0.132193	0.528516	110.167	●
PBANKA_1227100	U3 small nucleolar RNA-associated protein 14, putative	-0.132142	0.298149	28.6271
PBANKA_1353800	conserved Plasmodium protein, unknown function	-0.131901	0.56708	193
PBANKA_0713800	NEDD8-activating enzyme E1 catalytic subunit, putative	-0.13161	0.386183	18.851
PBANKA_1225500	conserved protein, unknown function	-0.131559	0.567328	59.5204
PBANKA_1364900	U3 small nucleolar RNA-associated protein 15, putative	-0.131559	0.298419	14.45
PBANKA_0313600	conserved Plasmodium protein, unknown function	-0.131431	0.530002	48.2889
PBANKA_1138600	conserved protein, unknown function	-0.131422	0.44172	71.186
PBANKA_1333800	RAP protein, putative	-0.131097	0.295564	56.1155
PBANKA_0605600	conserved Plasmodium protein, unknown function	-0.13085	0.325584	177.271	●
PBANKA_0512500	ribosome biogenesis protein RPF2, putative	-0.130662	0.483915	26.7566
PBANKA_0716000	structural maintenance of chromosomes protein 3, putative	-0.130388	0.19909	168.743
PBANKA_0616700	NIMA related kinase 4	-0.130164	0.077749	74.0436
PBANKA_0508400	RNA-binding protein, putative	-0.130091	0.0807559	103.299
PBANKA_0514900	ookinete surface protein P28	-0.130071	0.589529	1798.38
PBANKA_0830300	CH domain-containing protein, putative	-0.130014	0.381331	46.0568
PBANKA_1213400	FAD synthetase, putative	-0.12973	0.261461	21.7489
PBANKA_1207000	nucleolar protein 5, putative	-0.129445	0.462721	57.518
PBANKA_1316800	dynactin subunit 4, putative	-0.129326	0.177925	20.9426
PBANKA_0816700	cytochrome c oxidase subunit ApiCOX30, putative	-0.129252	0.134299	146.419
PBANKA_0414300	kinetochore protein NUF2, putative	-0.129113	0.368457	128.194
PBANKA_1434400	secreted ookinete protein, putative	-0.129098	0.133026	42.5883
PBANKA_0705500	ankyrin-repeat protein, putative	-0.128895	0.338076	27.4817
PBANKA_0104500	conserved Plasmodium protein, unknown function	-0.128889	0.526923	27.4923
PBANKA_1022300	mannose-1-phosphate guanyltransferase, putative	-0.128768	0.0645195	112.525
PBANKA_0523500	AP-4 complex subunit sigma, putative	-0.128765	0.427548	29.5994
PBANKA_1319500	LCCL domain-containing protein	-0.128426	0.557564	72.5627
PBANKA_1208800	MORN repeat protein, putative	-0.12834	0.259464	36.8599
PBANKA_0203650	respiratory chain complex 2 associated protein 3, putative	-0.128285	0.0808307	177.275
PBANKA_1313300	conserved protein, unknown function	-0.127926	0.636613	27.8751	●
PBANKA_1402100	conserved Plasmodium protein, unknown function	-0.127898	0.116328	63.4931
PBANKA_1331300	conserved Plasmodium protein, unknown function	-0.127556	0.362334	24.7294	●
PBANKA_0608500	SNARE protein, putative	-0.127537	0.593296	70.8697	●
PBANKA_0912800	conserved Plasmodium protein, unknown function	-0.126957	0.333913	24.8987
PBANKA_0719400	LETM1-like protein, putative	-0.126795	0.268007	58.7662	●
PBANKA_0524500	conserved rodent malaria protein, unknown function	-0.126676	0.873796	86.8703
PBANKA_1205100	PPPDE peptidase, putative	-0.126534	0.446921	383.849
PBANKA_1325700	thioredoxin-like protein	-0.126413	0.354147	30.3473
PBANKA_0105800	RING zinc finger protein, putative	-0.12603	0.189349	38.222
PBANKA_0203600	conserved Plasmodium protein, unknown function	-0.126011	0.368326	108.649
PBANKA_0937500	conserved Plasmodium protein, unknown function	-0.125608	0.321099	178.467
PBANKA_1209500	conserved Plasmodium protein, unknown function	-0.12488	0.0696409	22.9623
PBANKA_1444300	mitochondrial respiratory chain complex II subunit, putative	-0.124605	0.156787	96.3276
PBANKA_0915200	conserved Plasmodium protein, unknown function	-0.124478	0.204118	165.067
PBANKA_0929000	tRNA m(1)G methyltransferase, putative	-0.124204	0.293969	29.5859
PBANKA_1437700	conserved Plasmodium protein, unknown function	-0.124176	0.56409	152.269	●
PBANKA_0109300	SNARE associated Golgi protein, putative	-0.123994	0.427539	131.564
PBANKA_0209300	actin-related protein ARP1	-0.123813	0.328116	129.998
PBANKA_1453900	conserved protein, unknown function	-0.123737	0.528516	25.1976
PBANKA_1334900	conserved Plasmodium protein, unknown function	-0.123707	0.528922	78.4784
PBANKA_1435200	zinc finger protein, putative	-0.123454	0.245095	42.3705
PBANKA_0620800	conserved protein, unknown function	-0.123426	0.43844	14.0582
PBANKA_1030600	p1/s1 nuclease, putative	-0.123115	0.115245	643.507	●
PBANKA_1011500	PHD finger protein PHD2, putative	-0.123079	0.260744	77.9222
PBANKA_1107000	subtilisin propeptide-like protein, putative	-0.122416	0.563023	13.0407
PBANKA_1039700	cytochrome c oxidase subunit ApiCOX19, putative	-0.122333	0.333221	385.34	●
PBANKA_1345800	RNA-binding protein, putative	-0.122296	0.48246	46.5333
PBANKA_0106200	spindle assembly abnormal protein 6	-0.122095	0.344077	38.251
PBANKA_1228700	nucleolar protein 10, putative	-0.122085	0.817697	24.2894
PBANKA_1340700	mitochondrial fission 1 protein, putative	-0.121606	0.218711	107.133
PBANKA_1310700	glutaminyl-peptide cyclotransferase, putative	-0.121552	0.0531782	102.931
PBANKA_0939600	polyadenylate-binding protein-interacting protein 1, putative	-0.12146	0.0619974	216.612
PBANKA_0941700	WD repeat-containing protein WRAP73, putative	-0.121144	0.180232	21.6596
PBANKA_1102900	cell division control protein 6, putative	-0.121094	0.23986	53.2761
PBANKA_1319700	AP2 domain transcription factor AP2-HC, putative	-0.120935	0.184149	15.4894
PBANKA_0914500	conserved Plasmodium protein, unknown function	-0.120679	0.114686	48.4667
PBANKA_0825500	conserved Plasmodium protein, unknown function	-0.120419	0.437978	29.6686
PBANKA_1145200	conserved Plasmodium protein, unknown function	-0.119729	0.575253	25.8379
PBANKA_0907600	phosphatidylinositol N-acetylglucosaminyltransferase subunit H, putative	-0.119633	0.111361	33.7576
PBANKA_1348800	conserved protein, unknown function	-0.119553	0.119688	47.3634
PBANKA_0203100	phosphatidylinositol-4-phosphate 5-kinase, putative	-0.119203	0.410955	92.861
PBANKA_0306700	transporter, putative	-0.11903	0.466062	106.474	●
PBANKA_0617000	LEM3/CDC50 family protein, putative	-0.11863	0.580898	16.1868
PBANKA_1221700	conserved protein, unknown function	-0.118577	0.341716	35.4554
PBANKA_1027300	Btz domain-containing protein, putative	-0.118324	0.23626	75.1903
PBANKA_1410600	GYF domain-containing protein, putative	-0.118262	0.251653	61.8482
PBANKA_1114300	MORN repeat protein, putative	-0.118043	0.345606	13.5936
PBANKA_1029200	iron-sulfur cluster assembly protein SufC	-0.117844	0.133026	44.4467
PBANKA_1011700	conserved Plasmodium protein, unknown function	-0.11726	0.542311	19.4841	●
PBANKA_1111300	EKC/KEOPS complex subunit CGI121, putative	-0.117179	0.256297	54.4466	●
PBANKA_1314400	conserved Plasmodium protein, unknown function	-0.116213	0.114499	95.3169
PBANKA_0516000	conserved Plasmodium protein, unknown function	-0.116147	0.430429	53.209
PBANKA_0303800	cysteine desulfuration protein SufE	-0.116129	0.325818	197.841
PBANKA_1318500	conserved Plasmodium protein, unknown function	-0.115974	0.616941	92.5996
PBANKA_1436200	histone-lysine N-methyltransferase, H3 lysine-4 specific, putative	-0.115832	0.260282	131.65
PBANKA_1219200	cytochrome c oxidase subunit 4, putative	-0.115758	0.0898093	242.636
PBANKA_1464600	conserved Plasmodium protein, unknown function	-0.115522	0.216829	17.2372
PBANKA_1436300	conserved Plasmodium protein, unknown function	-0.115398	0.501329	52.6086
PBANKA_0208800	ubiquitin carboxyl-terminal hydrolase 1, putative	-0.115157	0.341716	108.103
PBANKA_0933000	cyclin-dependent-like kinase CLK3, putative	-0.114641	0.0556526	236.885
PBANKA_1435300	pre-mRNA-processing factor 17, putative	-0.114597	0.210963	147.06
PBANKA_0208000	cyclase-associated protein	-0.114524	0.285826	362.952
PBANKA_0515900	mRNA-decapping enzyme subunit 1, putative	-0.11445	0.0556526	138.158
PBANKA_1233400	WD repeat-containing protein 26, putative	-0.114439	0.133237	40.5608
PBANKA_1223800	V-type proton ATPase subunit a, putative	-0.114281	0.318369	361.186
PBANKA_1420400	negative elongation factor A, putative	-0.114066	0.20648	56.0972
PBANKA_0907300	OTU domain-containing protein, putative	-0.113824	0.13001	102.873
PBANKA_1006100	flap endonuclease 1, putative	-0.113473	0.113436	208.823
PBANKA_1302200	translocation protein SEC62, putative	-0.112938	0.0530029	257.935
PBANKA_1429400	dynein light chain 1, putative	-0.112855	0.063901	339.142
PBANKA_1127000	choline/ethanolaminephosphotransferase	-0.112834	0.271392	1079.84
PBANKA_1452500	conserved Plasmodium protein, unknown function	-0.112348	0.0951486	161.532
PBANKA_0819500	ATP-dependent DNA helicase Q1, putative	-0.11229	0.159023	72.05
PBANKA_1015800	conserved Plasmodium protein, unknown function	-0.112152	0.143643	90.444
PBANKA_0903900	coatomer subunit gamma, putative	-0.112145	0.271614	84.1111	●
PBANKA_1014600	serine/threonine protein phosphatase 2A activator, putative	-0.111609	0.236701	131.23
PBANKA_1421700	secreted ookinete protein, putative	-0.111219	0.617538	96.7108
PBANKA_0712200	BEM46-like protein, putative	-0.110434	0.217923	200.658
PBANKA_1033700	conserved Plasmodium protein, unknown function	-0.110214	0.430117	28.806
PBANKA_0506100	PHAX domain-containing protein, putative	-0.109795	0.120319	240.232
PBANKA_1227900	periodic tryptophan protein 2, putative	-0.109652	0.608283	20.6443
PBANKA_0210300	seipin domain-containing protein, putative	-0.10927	0.286819	19.709
PBANKA_1304400	allantoicase, putative	-0.109225	0.191914	25.364
PBANKA_1452700	conserved Plasmodium protein, unknown function	-0.10864	0.839795	17.1943
PBANKA_1341900	conserved Apicomplexan protein, unknown function	-0.108593	0.273521	65.2267
PBANKA_0904100	ras-related protein Rab-6	-0.108294	0.380288	473.075	●
PBANKA_1007900	conserved Plasmodium protein, unknown function	-0.107472	0.544459	42.3514
PBANKA_0110300	conserved Plasmodium protein, unknown function	-0.107293	0.223789	375.923
PBANKA_1402600	DNA ligase I, putative	-0.107266	0.12297	124.045
PBANKA_1201200	DnaJ protein, putative	-0.107209	0.0685851	63.0502
PBANKA_1312100	conserved protein, unknown function	-0.107153	0.168723	94.3632
PBANKA_1329900	conserved Plasmodium protein, unknown function	-0.107037	0.613342	101.135
PBANKA_0832100	conserved Plasmodium protein, unknown function	-0.106685	0.561016	32.9611
PBANKA_1300600	bromodomain protein 4, putative	-0.106434	0.352224	59.2082
PBANKA_1124500	poly(A) polymerase PAP, putative	-0.106259	0.0961269	107.712
PBANKA_0621800	ubiquinone biosynthesis O-methyltransferase, putative	-0.106245	0.326657	15.8194
PBANKA_1243900	conserved Plasmodium protein, unknown function	-0.105712	0.46071	328.556	●
PBANKA_1015900	transcription initiation TFIID-like, putative	-0.105519	0.0654345	136.216
PBANKA_1337900	conserved Plasmodium protein, unknown function	-0.1051	0.373676	11.3873
PBANKA_1027100	conserved Plasmodium protein, unknown function	-0.104957	0.255481	57.5644
PBANKA_0930400	peptidyl-tRNA hydrolase ICT1, putative	-0.104935	0.295413	42.0489
PBANKA_0833900	conserved Plasmodium protein, unknown function	-0.104639	0.153695	16.6967
PBANKA_1416900	structural maintenance of chromosomes protein 2	-0.104166	0.284245	88.571
PBANKA_1104500	transmembrane protein TMEM222, putative	-0.104163	0.316757	314.156
PBANKA_1134300	patatin-like phospholipase, putative	-0.104144	0.0979988	39.7392
PBANKA_0511800	centrin-3, putative	-0.103881	0.383605	377.453
PBANKA_0413500	conserved Plasmodium protein, unknown function	-0.103568	0.234394	30.5544
PBANKA_0600900	conserved protein, unknown function	-0.10335	0.10081	80.4353
PBANKA_1036500	RING zinc finger protein, putative	-0.103273	0.671146	35.9944	●
PBANKA_1436600	inner membrane complex protein 1h	-0.103201	0.618495	175.603
PBANKA_0504900	N-acetyltransferase, GNAT family, putative	-0.10292	0.442151	19.8524
PBANKA_1408800	zinc finger protein, putative	-0.102753	0.38441	22.2155
PBANKA_1102200	merozoite surface protein 8	-0.102663	0.517451	510.677
PBANKA_1405900	conserved Plasmodium protein, unknown function	-0.102559	0.674821	53.5445
PBANKA_0110100	conserved Plasmodium protein, unknown function	-0.102425	0.305541	57.6979
PBANKA_1111900	CDK-activating kinase assembly factor MAT1, putative	-0.102209	0.142368	71.52
PBANKA_0502650	conserved Plasmodium protein, unknown function	-0.102057	0.620867	59.0288
PBANKA_0603700	conserved protein, unknown function	-0.101572	0.360403	106.232
PBANKA_1134700	conserved Plasmodium protein, unknown function	-0.101301	0.538677	286.898
PBANKA_1320400	conserved Plasmodium protein, unknown function	-0.100897	0.114554	128.944
PBANKA_0702000	conserved protein, unknown function	-0.100781	0.617594	63.4246
PBANKA_1308400	eukaryotic translation initiation factor 2-alpha kinase 1, putative	-0.100649	0.304457	59.3872
PBANKA_1431100	conserved Plasmodium protein, unknown function	-0.1002	0.0661603	138.865
PBANKA_1360200	conserved Plasmodium protein, unknown function	-0.10015	0.226215	82.6271
PBANKA_1106500	rhomboid protease ROM4	-0.100111	0.316737	320.045
PBANKA_1410300	M1-family alanyl aminopeptidase, putative	-0.100056	0.348712	246.634
PBANKA_1431600	serpentine receptor 10, putative	-0.0998394	0.0657228	110.305
PBANKA_1026400	N-acyl-phosphatidylethanolamine-hydrolyzing phospholipase D, putative	-0.0998355	0.46497	55.1189
PBANKA_0823200	conserved protein, unknown function	-0.0994672	0.632493	106.674
PBANKA_1414700	ADP-ribosylation factor, putative	-0.0993426	0.365725	44.9834
PBANKA_1333900	conserved Plasmodium protein, unknown function	-0.0992183	0.279698	56.2409
PBANKA_1415000	pre-mRNA-processing factor 40, putative	-0.0990838	0.218711	111.962
PBANKA_0407800	SECIS-binding protein 2, putative	-0.0989188	0.277504	26.4579
PBANKA_1234500	FoP domain-containing protein, putative	-0.098582	0.266462	464.599
PBANKA_0907700	apical polar ring protein APR1, putative	-0.0984862	0.309613	83.1871
PBANKA_0827600	conserved Plasmodium protein, unknown function	-0.0983773	0.22509	80.7882
PBANKA_0602400	major facilitator superfamily domain-containing protein, putative	-0.0981036	0.298419	82.0682
PBANKA_1414800	conserved Plasmodium protein, unknown function	-0.0980108	0.69981	58.455
PBANKA_1361800	conserved Plasmodium protein, unknown function	-0.0979145	0.301177	15.113
PBANKA_1020000	conserved Plasmodium protein, unknown function	-0.0979077	0.585827	11.4671
PBANKA_1139800	nuclear fusion protein	-0.0976191	0.5306	9.64997
PBANKA_0924300	endoplasmic reticulum oxidoreductin, putative	-0.0975513	0.219509	161.906
PBANKA_1450200	serine hydroxymethyltransferase, putative	-0.0970879	0.351173	782.461
PBANKA_0608600	zinc finger protein, putative	-0.0968714	0.681069	68.8327
PBANKA_1434500	WD repeat-containing protein, putative	-0.0968594	0.219062	23.3741
PBANKA_0705600	conserved Plasmodium protein, unknown function	-0.0968552	0.425666	126.18
PBANKA_0936500	replication factor C subunit 5, putative	-0.096708	0.168199	100.011
PBANKA_1321400	large ribosomal subunit nuclear export factor, putative	-0.0966373	0.575488	25.3925
PBANKA_1321900	conserved Plasmodium protein, unknown function	-0.0958663	0.516464	47.4992
PBANKA_1200600	Plasmodium exported protein, unknown function	-0.0958158	0.495717	254.959
PBANKA_1308800	prolyl hydroxylase-like protein, putative	-0.0957706	0.204118	34.6945
PBANKA_1241800	DNA replication licensing factor MCM3, putative	-0.0956839	0.181311	351.375
PBANKA_1432600	conserved protein, unknown function	-0.0956501	0.502987	22.562
PBANKA_1217300	UDP-N-acetylglucosamine--dolichyl-phosphate N-acetylglucosaminephosphotransferase, putative	-0.0956059	0.299652	105.169
PBANKA_1451400	protein-S-isoprenylcysteine O-methyltransferase, putative	-0.0956019	0.388011	40.9301
PBANKA_0501700	phosphomannomutase, putative	-0.095506	0.289897	109.8
PBANKA_1352800	cytochrome c oxidase subunit ApiCOX14, putative	-0.0953947	0.392568	232.725	●
PBANKA_0904200	conserved Plasmodium protein, unknown function	-0.0950971	0.328116	21.69
PBANKA_0942700	chromatin remodeling protein, putative	-0.0948304	0.416511	352.332
PBANKA_0405900	conserved Plasmodium protein, unknown function	-0.0936807	0.346712	45.1937
PBANKA_1208700	succinate dehydrogenase subunit 4, putative	-0.093675	0.198607	143.61
PBANKA_1349800	thrombospondin-related anonymous protein	-0.0934748	0.324026	41.1049
PBANKA_1438300	phospholipid-transporting ATPase, putative	-0.0932519	0.0864158	187.235
PBANKA_0506000	schizont egress antigen-1	-0.093116	0.531629	128.485
PBANKA_1015600	ribosomal protein L15, apicoplast, putative	-0.0930466	0.12573	66.2525
PBANKA_1405200	conserved Plasmodium protein, unknown function	-0.0920791	0.281631	175.07
PBANKA_1038000	cytochrome c, putative	-0.0919322	0.248953	376.494
PBANKA_0305700	ribosome-recycling factor, putative	-0.0918891	0.435583	53.8041
PBANKA_0517500	bromodomain protein 1, putative	-0.0917831	0.294546	149.226
PBANKA_0402300	lipoamide acyltransferase component of branched-chain alpha-keto acid dehydrogenase complex, putative	-0.0915455	0.254451	117.456
PBANKA_0610700	conserved Plasmodium protein, unknown function	-0.091342	0.418849	25.3032
PBANKA_0939200	pescadillo homolog, putative	-0.0912719	0.438379	22.5678
PBANKA_1405600	U3 small nucleolar RNA-associated protein 6, putative	-0.0909968	0.523128	18.3971
PBANKA_1202700	RNA-binding protein, putative	-0.0907908	0.193163	213.617
PBANKA_1432300	cell traversal protein for ookinetes and sporozoites	-0.090658	0.624154	25.1959
PBANKA_1323400	bax inhibitor 1, putative	-0.0906494	0.143922	249.725
PBANKA_0302100	conserved Plasmodium protein, unknown function	-0.0905992	0.238601	36.9425
PBANKA_1335000	conserved Plasmodium protein, unknown function	-0.0904682	0.683579	65.7892
PBANKA_1438200	DNA gyrase subunit A, putative	-0.0903999	0.258151	76.2246
PBANKA_0106000	G-protein associated signal transduction protein, putative	-0.09035	0.532186	102.491
PBANKA_0926500	peptidase M16, putative	-0.0903309	0.694671	11.6876
PBANKA_1461100	pre-mRNA-splicing factor RBM22, putative	-0.0902998	0.441433	99.9443
PBANKA_0502000	conserved Plasmodium protein, unknown function	-0.0901794	0.698491	18.4007
PBANKA_0709600	conserved protein, unknown function	-0.090113	0.3872	77.8822
PBANKA_1446300	pre-mRNA-splicing factor ATP-dependent RNA helicase PRP2, putative	-0.0900865	0.143768	42.7668
PBANKA_1430600	conserved Plasmodium protein, unknown function	-0.0899139	0.322659	174.372
PBANKA_0207500	cyclin-dependent kinases regulatory subunit, putative	-0.0892224	0.303818	166.075
PBANKA_1016400	major facilitator superfamily domain-containing protein, putative	-0.0891725	0.665382	84.743
PBANKA_1026900	ribosomal RNA small subunit methyltransferase A1, putative	-0.0887989	0.615784	74.8555
PBANKA_1459700	pre-mRNA-splicing factor CWC26, putative	-0.0886955	0.174646	57.9981
PBANKA_0613200	DNA polymerase alpha catalytic subunit A, putative	-0.0886898	0.155069	150.951	●
PBANKA_1205200	transmembrane protein 147, putative	-0.0886814	0.141694	148.788
PBANKA_0933700	mitogen-activated protein kinase 2	-0.0886267	0.511669	29.4532
PBANKA_1435500	conserved Plasmodium protein, unknown function	-0.0885883	0.124136	54.5231
PBANKA_1320200	STAG domain-containing protein, putative	-0.0884519	0.105655	92.3342
PBANKA_1108900	conserved Plasmodium protein, unknown function	-0.0884139	0.56436	52.9547
PBANKA_0212600	conserved Plasmodium protein, unknown function	-0.0883663	0.682733	16.6735
PBANKA_1234000	V-type proton ATPase 16 kDa proteolipid subunit, putative	-0.0882158	0.297546	660.131
PBANKA_1317100	gamma-tubulin complex component, putative	-0.087231	0.133709	36.2023
PBANKA_1356500	conserved protein, unknown function	-0.0870569	0.401312	127.557
PBANKA_1426200	CCR4-associated factor 1, putative	-0.0869948	0.0702223	171.236
PBANKA_1101300	skeleton-binding protein 1	-0.086818	0.393027	95.792
PBANKA_1034100	FANCJ-like helicase, putative	-0.0866743	0.0795394	85.144
PBANKA_1017700	cytochrome b-c1 complex subunit 6, putative	-0.0866444	0.184799	513.875	●
PBANKA_0925100	leucine-rich repeat protein	-0.086162	0.144763	70.154
PBANKA_0307100	conserved Plasmodium protein, unknown function	-0.0861315	0.132309	100.895
PBANKA_1102300	conserved Plasmodium protein, unknown function	-0.0860979	0.453977	16.8864
PBANKA_1307900	conserved Plasmodium protein, unknown function	-0.0858633	0.595306	14.2222
PBANKA_0818500	conserved protein, unknown function	-0.0858557	0.139628	133.687
PBANKA_1019800	calcium-dependent protein kinase, putative	-0.085569	0.615307	64.3678
PBANKA_1433200	anaphase-promoting complex subunit 10, putative	-0.0855106	0.598616	15.3295
PBANKA_1463200	vacuolar protein sorting-associated protein 26, putative	-0.0852337	0.220721	188.131
PBANKA_1455300	tetratricopeptide repeat protein, putative	-0.085057	0.330013	155.859
PBANKA_1362300	conserved Plasmodium protein, unknown function	-0.0850471	0.40587	84.4719
PBANKA_1136900	E3 SUMO-protein ligase PIAS, putative	-0.0845693	0.256623	115.859
PBANKA_0615700	dynein heavy chain, putative	-0.0845666	0.339974	11.0667
PBANKA_1444400	conserved Plasmodium protein, unknown function	-0.0843194	0.529362	11.5464
PBANKA_1137400	conserved Plasmodium protein, unknown function	-0.0840702	0.425666	97.0469
PBANKA_1232700	zinc finger protein, putative	-0.0839173	0.469992	90.5766
PBANKA_0800400	conserved Plasmodium protein, unknown function	-0.0836254	0.31022	1687.66
PBANKA_1428100	asparagine-rich antigen, putative	-0.083617	0.400379	47.654
PBANKA_0409700	plasmepsin VI, putative	-0.0835334	0.616981	47.2011
PBANKA_1353200	mitotic-spindle organizing protein 1, putative	-0.0835139	0.406342	82.6253
PBANKA_0617600	pre-rRNA-processing protein ESF2, putative	-0.0834686	0.465467	63.6753
PBANKA_1359000	protein transport protein SEC61 subunit alpha, putative	-0.0834237	0.185246	620.149
PBANKA_1208400	ribosomal protein L43, mitochondrial, putative	-0.0833555	0.409467	53.6504
PBANKA_1134400	Sas10 domain-containing protein, putative	-0.0830759	0.532319	30.0029
PBANKA_0833600	importin alpha re-exporter, putative	-0.0827221	0.467554	39.7029	●
PBANKA_1324800	conserved Plasmodium protein, unknown function	-0.082476	0.552778	16.9602
PBANKA_0619000	conserved Plasmodium protein, unknown function	-0.0824366	0.627493	58.3824
PBANKA_1241500	conserved protein, unknown function	-0.0824275	0.175386	106.32
PBANKA_1133800	DNA helicase, putative	-0.0823543	0.241221	56.294
PBANKA_1107500	conserved Plasmodium protein, unknown function	-0.0817829	0.313865	100.184
PBANKA_0833000	profilin	-0.0817108	0.191558	1671.79
PBANKA_1014700	conserved protein, unknown function	-0.081629	0.399615	95.0721
PBANKA_1112700	conserved protein, unknown function	-0.0815844	0.637943	28.6497
PBANKA_1023900	glutathione S-transferase, putative	-0.0815632	0.460397	18.3149
PBANKA_1351300	conserved Plasmodium protein, unknown function	-0.0814474	0.429855	140.014
PBANKA_1327080	conserved Plasmodium protein, unknown function	-0.0811998	0.643634	64.9298
PBANKA_0307800	conserved Plasmodium protein, unknown function	-0.0810946	0.329319	239.918
PBANKA_1417000	conserved Plasmodium protein, unknown function	-0.0808925	0.560621	36.0088
PBANKA_1212000	conserved Plasmodium protein, unknown function	-0.0804811	0.325818	76.4481
PBANKA_1228900	von Willebrand factor A domain-related protein	-0.0801873	0.752161	29.9991
PBANKA_1339000	vacuolar protein sorting-associated protein 52, putative	-0.0798418	0.174646	30.5717
PBANKA_0503200	eukaryotic translation initiation factor subunit eIF2A, putative	-0.0791816	0.283064	113.81
PBANKA_1133700	conserved Plasmodium protein, unknown function	-0.0789348	0.212641	67.9411
PBANKA_0213000	RNA-binding protein, putative	-0.0788144	0.406598	94.4344
PBANKA_0811300	exportin-7, putative	-0.0787896	0.374887	130.024
PBANKA_1350500	parasitophorous vacuolar protein 3	-0.0784786	0.3505	318.378
PBANKA_0520700	conserved Plasmodium protein, unknown function	-0.0784171	0.363835	27.9935
PBANKA_0407300	OMD protein	-0.0781152	0.593599	31.3935
PBANKA_1323700	FYVE and coiled-coil domain-containing protein, putative	-0.0779673	0.362674	38.1875
PBANKA_0939800	nucleic acid binding protein, putative	-0.0779263	0.415905	37.9771
PBANKA_0512400	rRNA-processing protein EBP2, putative	-0.0778555	0.586889	18.7754
PBANKA_1329100	plasmepsin VIII	-0.0777538	0.659661	111.669	●
PBANKA_0907100	inner membrane complex protein 1b	-0.0777454	0.762369	72.0347
PBANKA_1314700	conserved Plasmodium protein, unknown function	-0.0775687	0.2378	42.0202
PBANKA_1332400	shewanella-like protein phosphatase 1	-0.0775485	0.218711	272.021
PBANKA_0104700	elongation of fatty acids protein, putative	-0.0774662	0.399994	143.089
PBANKA_0619500	conserved Plasmodium protein, unknown function	-0.0773279	0.512027	43.6335
PBANKA_1334000	conserved Plasmodium protein, unknown function	-0.0772792	0.295605	97.2911
PBANKA_0406000	conserved Plasmodium protein, unknown function	-0.0772457	0.481833	246.74
PBANKA_1359800	conserved Plasmodium protein, unknown function	-0.0767841	0.628513	36.3038
PBANKA_1413300	ubiquitin-like protein, putative	-0.0763237	0.661072	24.3558
PBANKA_0716400	conserved Plasmodium protein, unknown function	-0.0762545	0.511669	23.1369
PBANKA_1355900	phosphoenolpyruvate carboxykinase, putative	-0.0762264	0.550709	107.053
PBANKA_1129700	ATP-dependent RNA helicase HAS1, putative	-0.075939	0.575172	39.1327
PBANKA_0518600	conserved protein, unknown function	-0.0758641	0.616981	13.084
PBANKA_1343200	conserved Plasmodium protein, unknown function	-0.0754979	0.383605	97.7448
PBANKA_0314000	AP-2 complex subunit sigma, putative	-0.0749529	0.546169	48.9807
PBANKA_1310200	nucleoporin NUP313	-0.0748168	0.237353	117.155
PBANKA_1422900	PIMMS22 protein	-0.0745889	0.758896	67.9067
PBANKA_1337300	conserved protein, unknown function	-0.0744213	0.600381	68.6712
PBANKA_1307100	heptatricopeptide repeat-containing protein, putative	-0.0741948	0.502147	19.6336
PBANKA_0827200	monocarboxylate transporter, putative	-0.0740103	0.3505	238.545
PBANKA_0805100	ribosomal protein S8e, putative	-0.0739613	0.531045	134.967
PBANKA_0914100	erythrocyte membrane and merozoite antigen EMMA1, putative	-0.0738659	0.594407	69.2016
PBANKA_1245200	CPW-WPC family protein	-0.0737709	0.579838	168.194
PBANKA_1124200	DNA polymerase 1, putative	-0.0737289	0.584467	53.061
PBANKA_1025000	conserved protein, unknown function	-0.0736252	0.363379	284.719
PBANKA_0921800	steryl ester hydrolase, putative	-0.0736245	0.524318	148.011	●
PBANKA_1027800	ATP-dependent protease, putative	-0.0735492	0.726019	35.4131
PBANKA_0924100	thioredoxin-like protein, putative	-0.0734336	0.285537	122.595
PBANKA_0709800	conserved Plasmodium protein, unknown function	-0.0730788	0.596586	215.013
PBANKA_1402400	GINS complex subunit Psf3, putative	-0.0729267	0.637943	36.7583
PBANKA_1425600	RNA-binding protein, putative	-0.072766	0.329338	41.2519
PBANKA_0512700	conserved Plasmodium protein, unknown function	-0.0726308	0.600976	544.177
PBANKA_1003200	conserved Plasmodium protein, unknown function	-0.07257	0.494296	64.0419
PBANKA_1309700	ATP-dependent RNA helicase DDX17, putative	-0.0724955	0.42458	121.463
PBANKA_1333000	conserved Plasmodium protein, unknown function	-0.0721709	0.496126	98.6577
PBANKA_1401900	LisH domain-containing protein, putative	-0.0720148	0.291568	53.002
PBANKA_1236600	conserved Plasmodium protein, unknown function	-0.071932	0.469162	35.7021
PBANKA_0108600	pre-mRNA-splicing factor SLU7, putative	-0.0718657	0.530002	56.4184
PBANKA_0306100	6-cysteine protein P230	-0.0718165	0.455182	10.3683
PBANKA_0931700	peptidyl-prolyl cis-trans isomerase, putative	-0.0716472	0.462757	170.168
PBANKA_0301900	Sel1 repeat-containing protein, putative	-0.0716342	0.592434	68.0501
PBANKA_1128800	CPW-WPC family protein	-0.0715502	0.64217	85.3392
PBANKA_0701800	conserved protein, unknown function	-0.0714029	0.400417	264.561
PBANKA_1427100	aquaporin, putative	-0.0711786	0.590446	61.1832
PBANKA_0938500	succinate--CoA ligase [ADP-forming] subunit alpha, putative	-0.0709167	0.142672	163.445
PBANKA_0209700	zinc-carboxypeptidase, putative	-0.0706331	0.477419	10.2926
PBANKA_1414200	tRNA (adenine(58)-N(1))-methyltransferase catalytic subunit TRM61, putative	-0.0704595	0.339556	91.762
PBANKA_1244200	conserved Plasmodium protein, unknown function	-0.0703973	0.386503	90.9139
PBANKA_0926800	conserved protein, unknown function	-0.0703253	0.550051	11.0858
PBANKA_1436400	conserved Plasmodium protein, unknown function	-0.0700363	0.550709	82.4826
PBANKA_1404900	26S protease regulatory subunit 10B, putative	-0.0699704	0.121009	343.087
PBANKA_0917500	structural maintenance of chromosomes protein 1, putative	-0.0699151	0.338336	67.9213
PBANKA_0111700	50S ribosomal protein L18, apicoplast, putative	-0.0693623	0.43844	130.875
PBANKA_0507300	dynein heavy chain, putative	-0.0691614	0.339872	27.8309
PBANKA_0915100	LEM3/CDC50 family protein, putative	-0.0690725	0.780014	98.5999
PBANKA_0102600	NdP2 protein, putative	-0.0690131	0.47815	134.758
PBANKA_1322300	zinc finger protein, putative	-0.0688835	0.285496	31.3256
PBANKA_1434100	dynamin-like protein, putative	-0.0687602	0.367378	74.0831
[truncated: 2,151 more rows]
